# Supplementary material for: The F-pilus biomechanical adaptability accelerates conjugative dissemination of antimicrobial resistance and biofilm formation
Source: Nat Commun. 2023 Apr 5;14:1879. doi: 10.1038/s41467-023-37600-y (PMC10076315; doi:10.1038/s41467-023-37600-y)
Supplement: Supplementary file 8 — Source Data [file 41467_2023_37600_MOESM8_ESM.xlsx]

## Sheet: Figure 1B
	Steady
DH5α F-/ DH10B F-	0	0	0	0	0	0
DH5α F+/ DH10B F-	0.000222222	1.4286e-05	0.0002	0.00014286	6e-05	0.00015
EDL933 F-/ DH10B F-	0	0	0	0	0	0
EDL933 F+/ DH10B F-	0.002	0.003	0.00333333	0.0016	0.00233333	0.0008
	Shaking
DH5α F-/ DH10B F-	0	0	0	0	0	0
DH5α F+/ DH10B F-	0.333333	0.23	0.22	0.0285714	0.08	0.14
EDL933 F-/ DH10B F-	0	0	0	0	0	0
EDL933 F+/ DH10B F-	0.266667	0.7	0.06	0.4	0.2	0.1
	Glass Beads
DH5α F-/ DH10B F-	0	0	0	0	0	0
DH5α F+/ DH10B F-	0.15	0.133	0.125	0.06	0.09	0.17
EDL933 F-/ DH10B F-	0	0	0	0	0	0
EDL933 F+/ DH10B F-	0.02	0.0555556	0.2	0.175	0.2	0.5
	Vortexed
DH5α F-/ DH10B F-	0	0	0	0	0	0
DH5α F+/ DH10B F-	3.4e-05	0.000375	0.00036	0.00043333	0.00025	0.00028333
EDL933 F-/ DH10B F-	0	0	0	0	0	0
EDL933 F+/ DH10B F-	0.0009	0.0005	0.00666667	0.0133333	0.003	0.01

## Sheet: Figure 1C
	Steady
DH5α F-/ DH10B F-	0.072	0.069	0.077	0.08	0.058	0.061	0.049	0.054	0.097
DH5α F+/ DH10B F-	0.077	0.078	0.079	0.08	0.069	0.074	0.073	0.072	0.09
EDL933 F-/ DH10B F-	0.07	0.064	0.064	0.086	0.058	0.06	0.056	0.052	0.087
EDL933 F+/ DH10B F-	0.063	0.072	0.07	0.07	0.062	0.061	0.072	0.055	0.08
	Glass Beads
DH5α F-/ DH10B F-	0.103	0.091	0.064	0.077	0.07	0.092	0.067	0.091	0.089
DH5α F+/ DH10B F-	0.124	0.113	0.124	0.13	0.128	0.136	0.092	0.126	0.119
EDL933 F-/ DH10B F-	0.097	0.068	0.066	0.094	0.086	0.096	0.078	0.088	0.096
EDL933 F+/ DH10B F-	0.135	0.083	0.078	0.124	0.12	0.135	0.123	0.127	0.123
	Shaking
DH5α F-/ DH10B F-	0.068	0.07	0.072	0.108	0.075	0.061	0.059	0.054	0.052
DH5α F+/ DH10B F-	0.238	0.264		0.175	0.192	0.217	0.14	0.216	0.15
EDL933 F-/ DH10B F-	0.08	0.082	0.075	0.085	0.082	0.083	0.087	0.08	0.076
EDL933 F+/ DH10B F-	0.163	0.146	0.19	0.164	0.158	0.164	0.167	0.163	0.171

## Sheet: Figure 3C
Extension	Force	Extension	Force
µm	pN	µm	pN
Retraction	Retraction	Extension	Extension
1.19759	42.6423	0.784371	-0.32002
1.19629	42.8245	0.782275	-0.06925
1.19709	42.5443	0.784614	-0.32354
1.19724	42.2788	0.783957	-0.49617
1.19746	42.1467	0.786408	-0.28397
1.19669	42.0904	0.786927	-0.18441
1.19612	42.0144	0.787329	-0.03099
1.1969	41.8182	0.789923	-0.37234
1.19617	41.4851	0.787768	-0.2039
1.19499	41.4505	0.787215	0.04754
1.19547	41.3393	0.791081	-0.09656
1.19709	41.1492	0.792022	-0.29181
1.19464	41.0053	0.793243	-0.10976
1.19549	40.8773	0.79352	-0.38257
1.19417	40.7214	0.795342	-0.27968
1.19346	40.5779	0.79677	-0.30041
1.19405	40.4939	0.797515	-0.35752
1.19276	40.3515	0.799297	-0.20936
1.19217	40.2956	0.79904	-0.37216
1.1948	40.0736	0.799911	-0.10337
1.19416	39.7833	0.800874	-0.2966
1.19366	39.5871	0.800277	0.019627
1.19358	39.4209	0.803018	-0.20002
1.194	39.2776	0.803976	-0.27978
1.19424	39.0864	0.805609	-0.12755
1.19202	39.0237	0.806204	-0.36842
1.1915	38.8185	0.808543	-0.35325
1.19405	38.6783	0.807865	0.141474
1.19405	38.4666	0.80798	-0.0687
1.1918	38.3836	0.812083	-0.47161
1.19107	38.1696	0.811365	-0.19427
1.19236	38.0626	0.813486	-0.29974
1.19151	37.8395	0.812365	-0.0694
1.19187	37.7632	0.814458	-0.27571
1.19167	37.5951	0.816748	-0.3889
1.19143	37.2098	0.815811	-0.03784
1.19171	37.049	0.8184	-0.05908
1.1907	36.9069	0.81994	-0.37701
1.18973	36.8456	0.820067	-0.52682
1.19106	36.813	0.821617	-0.25202
1.19052	36.5294	0.820826	-0.22358
1.18961	36.4385	0.823354	-0.14529
1.18823	36.3872	0.823861	-0.24376
1.18837	36.1016	0.82507	-0.05929
1.18786	36.026	0.826423	-0.19074
1.18695	35.9157	0.825852	-0.06718
1.18888	35.6784	0.82791	-0.15409
1.18909	35.638	0.829687	-0.35529
1.18826	35.4549	0.827598	0.063061
1.18815	35.187	0.831569	-0.15153
1.18678	35.0477	0.831022	-0.3018
1.18788	34.9018	0.831427	0.157737
1.18844	34.9051	0.832618	-0.05483
1.18834	34.7136	0.834307	-0.15144
1.18769	34.5142	0.836287	-0.18566
1.18866	34.3493	0.836434	-0.37055
1.1878	34.1599	0.836943	-0.22542
1.18613	34.0661	0.836846	0.018829
1.1881	33.851	0.838618	-0.05629
1.18498	33.651	0.841098	-0.02489
1.18599	33.6287	0.839107	0.386861
1.18312	33.5806	0.840588	0.186858
1.18546	33.2634	0.844029	-0.23761
1.18425	33.2612	0.842351	0.100925
1.18316	33.1273	0.843175	0.241299
1.18478	32.8813	0.844983	0.11522
1.18294	32.84	0.846252	-0.02483
1.1837	32.6915	0.846444	0.00039
1.18217	32.5324	0.846104	0.510866
1.18352	32.2688	0.847618	0.035218
1.18281	32.1701	0.848105	0.078362
1.1824	31.9616	0.850939	0.009644
1.18368	31.781	0.851396	0.346508
1.18254	31.5455	0.8518	0.249161
1.1817	31.3585	0.853025	0.142595
1.18261	31.4329	0.855219	-0.06456
1.18149	31.2426	0.853663	0.494421
1.17978	31.168	0.857457	0.026477
1.18108	30.9161	0.855247	0.18665
1.18158	30.7873	0.858615	0.258313
1.18189	30.6655	0.860091	-0.08484
1.17981	30.5548	0.861722	0.155307
1.18075	30.4097	0.861989	-0.1594
1.17862	30.1861	0.864802	-0.03615
1.17921	29.9083	0.86382	0.135811
1.17955	29.9869	0.865212	0.003084
1.18239	29.5406	0.864587	0.312365
1.18121	29.6515	0.865042	0.367917
1.18132	29.3866	0.867871	0.250156
1.1785	29.3772	0.868222	0.119406
1.18032	29.2175	0.867942	0.217474
1.17977	28.9044	0.86973	0.333309
1.17965	28.6832	0.869709	0.468821
1.17791	28.6717	0.872192	0.299413
1.17794	28.6781	0.874309	0.263515
1.17711	28.5519	0.870958	0.683083
1.17876	28.2872	0.873849	0.315424
1.17764	28.0051	0.875228	0.692124
1.17724	27.706	0.876992	0.318139
1.17792	27.4932	0.876994	0.417918
1.17826	27.5087	0.879523	0.421109
1.17594	27.2143	0.878301	0.395578
1.17702	27.2663	0.879855	0.381508
1.17625	27.0167	0.87825	0.755895
1.17735	26.7463	0.882526	0.488502
1.17627	26.6238	0.884673	0.115264
1.17332	26.5962	0.886231	0.269414
1.17667	26.2894	0.885567	0.598642
1.17554	26.235	0.885024	0.6855
1.17601	25.9794	0.888225	0.426512
1.17493	25.9765	0.887626	0.786991
1.17541	25.7583	0.888099	0.494925
1.17545	25.5066	0.888329	0.775653
1.17308	25.355	0.893154	0.282542
1.17403	25.2628	0.890357	0.669486
1.17474	25.1943	0.893395	0.523684
1.17297	24.9628	0.893382	0.807856
1.17465	24.8117	0.8934	0.685391
1.1721	24.6755	0.895916	0.590938
1.17452	24.5169	0.89613	0.624456
1.17269	24.3653	0.898984	0.226457
1.17279	24.3093	0.898287	0.699769
1.17284	23.9429	0.898955	0.857916
1.17212	23.7389	0.898627	0.896686
1.17297	23.68	0.899689	0.947008
1.17158	23.5804	0.901575	0.398976
1.16922	23.3321	0.902769	0.893188
1.17264	23.1987	0.902553	0.741091
1.17188	23.1644	0.905407	0.687345
1.17011	23.0266	0.908408	0.554943
1.16982	22.6837	0.90803	0.503091
1.17019	22.711	0.912904	0.376206
1.16826	22.5667	0.909092	0.885177
1.16866	22.4509	0.909451	0.665104
1.1686	22.3746	0.912101	0.450694
1.16955	22.2669	0.911033	0.896026
1.16807	22.166	0.912407	0.723034
1.16945	21.9481	0.911903	0.883522
1.16759	21.7897	0.913645	0.745343
1.16755	21.7774	0.916676	0.638528
1.16756	21.5313	0.916105	0.830865
1.16594	21.6714	0.919881	0.385057
1.16526	21.4221	0.918811	0.799477
1.16573	21.269	0.916973	1.16284
1.16525	21.2929	0.920893	0.902025
1.1653	21.1203	0.923163	0.479655
1.16657	20.9604	0.925371	0.307359
1.16322	20.8668	0.921978	1.0416
1.1645	20.8996	0.923334	0.941047
1.16204	20.7009	0.923957	0.957576
1.16197	20.5085	0.926353	0.855068
1.16302	20.2915	0.926097	0.954914
1.16066	20.3448	0.926455	0.910407
1.16213	20.0773	0.930541	0.698726
1.16244	19.9543	0.930183	0.761981
1.16211	19.793	0.929839	0.966537
1.16101	19.6761	0.931774	0.997454
1.15853	19.7001	0.933976	0.94511
1.1595	19.4673	0.930352	1.42383
1.16156	19.2934	0.935564	0.924444
1.15909	19.2847	0.935275	1.03692
1.15832	19.222	0.937422	0.888987
1.1574	19.131	0.937719	1.02536
1.15744	18.81	0.937835	0.996569
1.15799	18.5465	0.940996	0.732895
1.15701	18.5628	0.941863	0.927476
1.15767	18.4397	0.943702	0.939396
1.15664	18.2893	0.942756	1.07945
1.15641	18.1977	0.941368	1.49301
1.15892	17.7974	0.946359	0.780093
1.15551	17.8529	0.946321	1.09413
1.15514	17.7623	0.946973	1.02994
1.15451	17.6964	0.946021	1.37777
1.15342	17.5329	0.948818	0.959456
1.15612	17.515	0.948621	1.2731
1.15604	17.2605	0.951023	1.00057
1.15413	17.2877	0.951555	1.22878
1.15467	17.2265	0.953458	0.971773
1.1532	16.855	0.952038	1.31652
1.15373	16.8089	0.954565	1.19493
1.15285	16.6223	0.955571	1.46878
1.15166	16.6097	0.952892	1.48866
1.15126	16.6885	0.955151	1.36898
1.15174	16.3438	0.957085	1.21224
1.15346	16.0404	0.958309	1.26229
1.14983	16.177	0.960766	0.96648
1.15076	16.0344	0.958826	1.61255
1.14902	15.8956	0.960399	1.41954
1.14988	15.672	0.96106	1.39126
1.15001	15.4158	0.963491	1.41968
1.15063	15.3581	0.964056	1.46016
1.14982	15.1221	0.961805	1.80354
1.14916	15.0736	0.965466	1.37407
1.14793	14.8689	0.964638	1.63501
1.1497	14.7006	0.967555	1.3187
1.14754	14.6633	0.967752	1.53693
1.1483	14.6472	0.968098	1.6138
1.1473	14.1961	0.969098	1.78241
1.14915	14.0691	0.971016	1.33474
1.14709	13.8548	0.969115	1.87929
1.14576	14.2756	0.970688	1.89907
1.14467	14.1369	0.972693	1.83499
1.14489	14.026	0.972951	1.97898
1.1438	13.7124	0.974773	1.76898
1.14619	13.405	0.974953	1.8717
1.14567	13.2929	0.977302	1.66558
1.14419	13.2864	0.978149	1.83902
1.14437	13.1623	0.977531	1.63988
1.14348	12.979	0.977247	1.96419
1.14304	12.9202	0.977645	2.0873
1.14343	12.7897	0.980977	1.74035
1.14173	12.8557	0.984585	1.55876
1.14318	12.8131	0.98253	2.06455
1.13987	12.541	0.985676	1.62856
1.14096	12.4169	0.985942	1.73336
1.14221	12.1488	0.984335	2.33334
1.14312	11.9411	0.983016	2.39555
1.14125	11.8669	0.986922	2.31903
1.14116	11.8406	0.989367	2.00051
1.14183	11.359	0.987572	2.34294
1.13851	11.5357	0.990732	1.86671
1.13716	11.4721	0.992997	1.88992
1.13866	11.5068	0.990447	2.34147
1.13914	11.2557	0.99161	2.34713
1.13673	11.1179	0.991347	2.41062
1.13555	11.2102	0.993629	2.35533
1.13548	10.8976	0.995668	2.37228
1.1343	10.7203	0.994637	2.40358
1.13604	10.6499	0.996842	2.17554
1.13519	10.6163	0.999543	2.38937
1.13553	10.137	0.997708	2.7709
1.13481	10.0508	1.00186	2.20761
1.13451	9.977	1.00116	2.27017
1.13446	9.82526	1.00213	2.48106
1.13219	9.77816	1.0041	2.45555
1.13264	9.80377	1.00383	2.4262
1.13297	9.60187	1.0019	2.46894
1.13087	9.59647	1.00699	2.70755
1.13149	9.36381	1.00688	2.34757
1.13132	9.30321	1.00656	2.76009
1.13136	9.16868	1.00722	2.71307
1.12912	9.04027	1.00758	2.637
1.1296	9.07885	1.01047	2.29971
1.13024	8.80476	1.01253	2.57531
1.12992	8.85988	1.01081	2.67333
1.12653	9.08749	1.01167	2.49301
1.12738	8.7031	1.01281	2.91029
1.12695	8.62317	1.01486	2.61192
1.12839	8.46284	1.01512	2.58639
1.12702	8.40949	1.01932	2.49098
1.1264	8.19259	1.01939	2.33247
1.12368	8.33957	1.01769	2.58759
1.12448	7.79638	1.01775	2.90776
1.12605	7.78559	1.01749	3.00779
1.1222	7.87493	1.02203	2.66486
1.12369	7.48687	1.0195	2.93789
1.12434	7.49047	1.02303	2.8843
1.12143	7.58109	1.0233	2.5483
1.12401	7.34817	1.02223	3.0579
1.12189	7.47844	1.02709	2.50789
1.12223	7.33136	1.02297	3.33843
1.12069	7.01074	1.02544	3.11079
1.1211	7.16961	1.02878	2.68077
1.11762	7.15018	1.02611	3.21692
1.12386	6.5027	1.02897	2.88079
1.119	6.56313	1.02924	3.02813
1.11625	7.09135	1.0319	2.71265
1.11632	6.95868	1.03336	2.82929
1.11533	6.90016	1.02976	3.42249
1.11529	6.57788	1.03288	3.17899
1.11577	6.47827	1.03466	3.17095
1.11314	6.61287	1.03351	3.39991
1.11353	6.30465	1.03405	3.22789
1.11438	6.17807	1.03248	3.47626
1.1111	6.35901	1.03768	2.96584
1.11371	5.7582	1.04143	2.86438
1.11199	5.81616	1.0403	3.02669
1.11337	5.55499	1.0378	3.63187
1.11164	5.85215	1.03924	3.30118
1.10861	5.98499	1.04326	2.96454
1.10784	6.05855	1.04023	3.60989
1.10846	5.56924	1.04263	3.43243
1.10957	5.44829	1.04196	3.8427
1.10543	5.67014	1.04296	3.54865
1.10489	5.54873	1.04482	3.73827
1.1069	5.24018	1.04394	3.77732
1.10722	5.18416	1.04662	3.48266
1.10682	4.68049	1.04842	3.5895
1.1027	5.5676	1.04795	3.76891
1.10299	4.93714	1.05214	3.70676
1.10515	4.46713	1.0513	3.69427
1.10668	4.25695	1.05287	3.72114
1.10026	5.00333	1.05345	3.67084
1.10011	4.70629	1.05271	4.15877
1.10204	4.28722	1.05492	3.87388
1.10344	4.29238	1.05587	3.76392
1.1024	4.09348	1.05722	3.72671
1.09972	4.38254	1.05567	4.1663
1.09836	4.55905	1.05822	3.94482
1.09386	4.59459	1.05841	4.00321
1.09747	4.18054	1.05754	4.26583
1.09715	4.33117	1.05883	4.36443
1.09347	4.20143	1.06041	4.35286
1.0907	4.38799	1.05956	4.68696
1.09242	4.16738	1.06093	4.51952
1.09107	4.10921	1.06195	4.69163
1.08959	4.32237	1.06289	4.70239
1.09203	3.92986	1.0613	4.91073
1.09107	3.74736	1.06354	4.82656
1.08843	4.05927	1.06482	4.6539
1.09192	3.53848	1.06426	5.04451
1.08883	3.63793	1.0668	4.87512
1.08687	3.68131	1.06764	4.76255
1.08465	3.89211	1.06832	4.59925
1.08454	3.7707	1.06832	4.81916
1.08391	3.8602	1.07001	4.72224
1.08284	3.84419	1.07285	4.34548
1.08543	3.35421	1.07159	4.83371
1.08034	3.69137	1.07483	4.57406
1.08021	3.62175	1.07475	4.80748
1.08064	3.47116	1.07583	4.86752
1.0786	3.74788	1.07734	4.58673
1.0783	3.41246	1.07568	4.76602
1.07733	3.4989	1.07811	5.10614
1.07495	3.41244	1.07714	5.21985
1.0791	2.94923	1.07768	5.15358
1.07672	2.96696	1.08103	4.86538
1.07764	2.72621	1.07973	5.11078
1.07177	3.28511	1.08154	4.97218
1.07033	3.33966	1.07947	5.78234
1.07617	2.64813	1.08337	5.41885
1.07245	2.84522	1.08259	5.23147
1.07076	2.83526	1.08379	5.17984
1.07003	2.84632	1.08763	5.15915
1.0704	2.88709	1.08445	5.61599
1.06971	2.64581	1.08615	5.80386
1.06874	2.80348	1.08918	5.19165
1.06713	2.83376	1.08858	5.72573
1.06475	2.80282	1.08596	6.39787
1.06259	3.29597	1.08794	5.70741
1.06232	3.15431	1.08952	6.07537
1.06361	2.48492	1.08945	6.28357
1.06118	3.01894	1.08812	6.5979
1.06372	2.4138	1.08839	6.34488
1.06078	2.58366	1.09226	6.47044
1.06017	2.53368	1.09315	6.0717
1.06044	2.26164	1.09017	6.72502
1.05989	2.39482	1.09466	6.37207
1.05927	2.31965	1.09216	6.78403
1.05473	2.69484	1.09591	6.4625
1.05689	2.27543	1.0955	6.86049
1.0574	2.03894	1.10023	6.47938
1.05635	2.05659	1.09494	7.01352
1.05252	2.3495	1.09595	7.20544
1.05164	2.42677	1.09726	7.10726
1.0529	1.95537	1.09773	7.50444
1.05061	2.22665	1.09842	7.35042
1.04995	2.05349	1.09938	7.45256
1.0468	2.44006	1.09779	7.64843
1.04703	2.12047	1.10197	7.52451
1.05032	1.81327	1.09907	7.91958
1.04691	1.87971	1.10257	7.72243
1.04397	2.14413	1.1016	7.91626
1.04445	2.10734	1.10211	7.96133
1.04472	1.86859	1.10305	7.84759
1.04395	1.99868	1.10335	8.26545
1.04089	2.21664	1.10504	7.9487
1.04199	1.9606	1.10353	8.1911
1.03744	2.23095	1.10539	8.32518
1.03958	1.8837	1.10484	8.51299
1.03543	2.3891	1.10662	8.54894
1.03835	1.89728	1.10647	8.70421
1.03746	1.71294	1.10765	8.63691
1.03428	2.00013	1.10751	8.68368
1.03463	1.96371	1.10789	9.0483
1.03433	1.47005	1.10807	9.04346
1.03415	1.56083	1.10832	9.23251
1.03297	1.69064	1.10808	9.23649
1.03166	1.86485	1.11029	9.30762
1.03254	1.44966	1.11334	9.41507
1.0316	1.5319	1.11321	9.23998
1.03171	1.1905	1.11281	9.36803
1.0286	1.42633	1.11356	9.5042
1.02745	1.86122	1.11309	9.56973
1.02606	1.88772	1.11285	10.0312
1.02514	1.70337	1.11516	9.86914
1.02458	1.48141	1.11494	9.96315
1.02751	1.16842	1.11678	9.64252
1.02352	1.3174	1.11769	10.185
1.02171	1.56866	1.11686	10.0094
1.02143	1.28514	1.11645	10.3268
1.02171	1.19898	1.11942	10.3317
1.01824	1.62447	1.11634	10.6351
1.02086	1.03883	1.1177	10.5841
1.01942	1.31368	1.11987	10.7564
1.01921	1.2213	1.11953	10.8986
1.01777	1.24508	1.11981	10.7436
1.0151	1.37638	1.11908	11.1918
1.01442	1.20052	1.12089	11.184
1.0135	1.26214	1.12098	11.2807
1.01352	1.12049	1.12231	11.5348
1.01233	1.26304	1.12253	11.5165
1.01134	1.33711	1.12451	11.2755
1.00928	1.26801	1.12338	11.389
1.00854	1.15483	1.12264	11.8395
1.00968	1.09568	1.12663	11.552
1.00819	1.1478	1.12597	11.6804
1.0057	1.37495	1.12656	11.9602
1.00621	1.24494	1.12554	12.1409
1.00604	1.12102	1.12631	11.9333
1.00327	0.982584	1.1287	12.2969
1.00012	1.40201	1.12858	12.095
0.997969	1.969	1.12823	12.2618
0.998623	1.47285	1.12816	12.319
1.00015	1.20117	1.1302	12.7989
0.997554	1.57399	1.12821	12.8102
0.998559	1.02827	1.12831	13.3037
0.996425	1.33661	1.12955	12.9512
0.994226	1.30681	1.13062	13.0369
0.995983	0.70891	1.1314	13.3295
0.991949	0.954384	1.13324	13.2671
0.992566	0.753118	1.13252	13.3068
0.990775	1.00089	1.13328	13.5901
0.991631	0.728302	1.13368	13.4507
0.987855	0.967363	1.13638	13.3692
0.988336	0.955204	1.13686	13.4524
0.98939	0.7192	1.13783	13.4254
0.988655	0.580303	1.13758	13.5065
0.989024	0.702626	1.13709	13.7824
0.98433	1.03266	1.13778	13.9743
0.983864	0.710088	1.13813	14.1013
0.979715	1.34083	1.13947	14.0534
0.982584	0.927382	1.13689	14.3094
0.981598	0.718378	1.13965	14.1936
0.982374	0.661479	1.14124	14.2651
0.97961	0.785465	1.13995	14.5921
0.981701	0.454248	1.13979	14.7296
0.978533	0.975826	1.14129	14.8506
0.97831	0.606221	1.14049	15.0189
0.97661	0.82998	1.14253	15.2107
0.972444	1.08855	1.14294	15.2182
0.973214	1.09555	1.14305	15.3217
0.973996	0.799542	1.14306	15.3087
0.97247	0.614167	1.14305	15.5358
0.969615	0.949671	1.14456	15.5869
0.969463	0.753921	1.14379	15.649
0.968798	0.970735	1.1455	15.7352
0.967818	0.848135	1.1444	15.812
0.967147	0.834714	1.14658	16.0816
0.966734	0.833441	1.14515	16.0971
0.965234	0.724429	1.14401	16.2181
0.96484	0.700755	1.14706	16.165
0.963416	0.902357	1.14656	16.3675
0.960328	0.71355	1.14647	16.6925
0.961901	0.583229	1.14819	16.7828
0.961648	0.638616	1.14772	16.9743
0.959227	0.633374	1.14755	17.1951
0.958639	0.816509	1.14817	17.3132
0.957307	0.66216	1.15063	17.2232
0.956341	0.837266	1.14908	17.4672
0.955302	0.726236	1.14756	17.6382
0.952865	0.686421	1.1485	17.7686
0.951914	1.12778	1.14947	17.8806
0.950849	0.902792	1.14984	18.1772
0.950749	0.77207	1.15007	18.2403
0.950983	0.858051	1.14889	18.4553
0.950137	0.721918	1.14956	18.5195
0.948707	0.63682	1.15037	18.6687
0.948157	0.956368	1.15208	18.6813
0.94693	0.694062	1.15105	18.8696
0.94659	0.497378	1.15143	19.0328
0.94418	0.514982	1.15241	19.2937
0.943843	0.567873	1.15194	19.4468
0.941753	0.817418	1.15273	19.4807
0.939643	0.864388	1.15216	19.6113
0.942598	0.740922	1.15258	19.8807
0.939078	0.398289	1.15305	20.0585
0.936561	0.555534	1.15215	20.1206
0.938133	0.75092	1.15164	20.2119
0.937413	0.490255	1.15376	20.484
0.934057	0.754072	1.15389	20.6207
0.934674	0.502774	1.15528	20.6954
0.932887	0.862481	1.15456	20.8411
0.932838	0.740686	1.15548	20.931
0.930852	0.744652	1.15419	21.1941
0.930186	0.404744	1.15655	21.1418
0.93156	0.594508	1.15549	21.3557
0.929186	0.486315	1.15697	21.4674
0.926337	0.933358	1.15608	21.7839
0.925341	0.613713	1.15706	21.7516
0.92676	0.532035	1.15756	21.9539
0.925868	0.442451	1.15657	22.0961
0.925935	0.360587	1.15812	22.2588
0.922803	0.574688	1.15783	22.497
0.922308	0.495651	1.15713	22.5252
0.919492	0.36683	1.15672	22.7301
0.920276	0.65253	1.15753	22.8298
0.919121	0.357585	1.15721	22.9799
0.917709	0.506728	1.15811	23.1482
0.917293	0.424747	1.15704	23.2322
0.916361	0.543217	1.16074	23.3837
0.915549	0.519541	1.16034	23.4925
0.911906	0.983103	1.1599	23.6403
0.915051	0.390839	1.16062	23.7198
0.912911	0.499961	1.16125	23.8978
0.912674	0.189298	1.1623	24.0071
0.910043	0.669158	1.16114	24.1683
0.909995	0.440577	1.16155	24.4028
0.907812	0.670647	1.16144	24.2608
0.90931	0.404737	1.16205	24.543
0.906331	0.6517	1.1643	24.5696
0.904767	0.749011	1.16239	24.8469
0.9067	0.141981	1.16308	24.8492
0.903201	0.565181	1.16319	24.9229
0.905374	-0.03232	1.16461	25.0591
0.902172	0.239324	1.16485	25.2313
0.901182	0.387703	1.16525	25.3983
0.896625	0.728495	1.16383	25.7438
0.90077	0.029665	1.16393	25.7368
0.896821	0.202265	1.16644	25.8496
0.894147	0.803141	1.1656	25.869
0.894706	0.688425	1.16596	26.0994
0.895413	0.369484	1.16625	26.1174
0.894974	0.216901	1.16649	26.1651
0.893474	0.483399	1.16746	26.4143
0.893016	0.309421	1.16595	26.6773
0.893547	-0.0629	1.16739	26.6088
0.889636	0.31524	1.16917	26.8644
0.888239	0.348768	1.16708	27.1025
0.888398	0.09889	1.16822	27.244
0.886565	0.229504	1.16879	27.5574
0.886112	0.317516	1.16968	27.6488
0.885525	0.250214	1.16893	27.6689
0.884469	0.111055	1.16909	27.688
0.88284	0.389986	1.1707	27.8629
0.881722	0.225355	1.16883	28.1005
0.880754	0.213082	1.17135	28.1372
0.881339	0.174663	1.16973	28.4201
0.879241	0.156572	1.16963	28.4596
0.877576	0.392532	1.16879	28.7659
0.877001	0.353973	1.17098	28.8292
0.876406	0.106639	1.17246	28.8228
0.877464	0.044905	1.17237	29.0474
0.874189	0.268046	1.17227	29.2915
0.873148	0.176217	1.17174	29.5889
0.870931	0.337836	1.17203	29.6941
0.872299	0.122044	1.17299	29.7779
0.870554	0.217014	1.17333	29.9748
0.869789	0.303155	1.17464	29.9086
0.869333	0.153748	1.17491	30.0864
0.865941	0.312173	1.17492	30.2283
0.86652	0.13077	1.17671	30.1559
0.863645	0.16367	1.17548	30.4892
0.862359	0.46356	1.17591	30.562
0.863199	0.193861	1.17565	30.6995
0.861718	0.356379	1.17601	30.8052
0.861282	0.384799	1.17801	30.93
0.860008	0.175435	1.178	31.0005
0.860153	0.147313	1.17536	31.2941
0.857691	0.256397	1.17846	31.4182
0.856442	0.317375	1.17871	31.7386
0.857904	-0.02911	1.17651	31.9046
0.855742	0.134255	1.17919	31.7266
0.854115	0.049734	1.17975	31.975
0.855151	-0.26404	1.17752	32.1523
0.851937	0.191332	1.18018	32.2428
0.851979	0.020386	1.18043	32.225
0.852865	-0.19564	1.18125	32.2964
0.850058	-0.0195	1.18015	32.4863
0.847881	0.115632	1.18091	32.6952
0.846424	0.373656	1.18141	32.9178
0.849775	-0.22735	1.18172	32.9514
0.845118	0.170349	1.18111	33.2127
0.846055	-0.10541	1.18131	33.2004
0.843674	0.119183	1.18137	33.3951
0.844294	0.117644	1.18197	33.64
0.844315	-0.36202	1.18192	33.7202
0.841564	-0.00277	1.18181	34.0476
0.838936	0.144631	1.182	34.1172
0.837076	0.005364	1.18192	34.2958
0.837463	0.13049	1.18412	34.2995
0.838304	-0.05163	1.18272	34.5161
0.836069	0.138489	1.18424	34.4952
0.834225	0.239985	1.18521	34.6897
0.834576	0.053003	1.1837	34.8686
0.83041	0.161296	1.18446	35.0277
0.834742	-0.25475	1.18457	35.2012
0.830431	0.219885	1.1835	35.4032
0.831016	-0.05663	1.18472	35.4907
0.828828	0.249691	1.18514	35.7655
0.83117	-0.31805	1.18542	35.743
0.829688	-0.14276	1.18444	35.9081
0.827618	-0.14736	1.1862	36.0224
0.826017	-0.08671	1.18677	36.1749
0.826098	-0.18394	1.18819	36.2319
0.825887	-0.55603	1.18762	36.4418
0.823971	0.01649	1.18761	36.6451
0.824856	-0.43702	1.18694	36.8565
0.823644	-0.19521	1.18708	36.9974
0.821983	-0.38574	1.18678	36.9926
0.820367	-0.21587	1.18646	37.169
0.820246	-0.14849	1.18706	37.4209
0.816966	-0.14971	1.18787	37.4201
0.817728	0.002658	1.18868	37.5689
0.816468	-0.17803	1.1899	37.8461
0.813404	-0.02094	1.18897	37.9203
0.815525	-0.1764	1.18794	38.1888
0.813924	-0.30339	1.1892	38.3699
0.81508	-0.4216	1.18924	38.5677
0.810147	0.029665	1.18953	38.6751
0.808872	-0.11055	1.19063	38.8483
0.809502	-0.27676	1.19144	38.9303
0.807359	-0.19207	1.18898	39.0633
0.808269	-0.57548	1.19142	39.3398
0.803572	-0.05733	1.19146	39.5012
0.80585	-0.21191	1.19131	39.5361
0.803628	-0.14945	1.19111	39.7953
0.801268	-0.17293	1.19222	39.987
0.800593	-0.19207	1.19378	40.0775
0.797414	0.10636	1.19059	40.359
0.79982	-0.36729	1.19212	40.5184
0.799731	-0.43139	1.19233	40.5094
0.796523	-0.25877	1.19241	40.6306
0.798611	-0.61427	1.19209	40.9007
0.796264	-0.42118	1.19266	41.0459
0.793271	-0.21532	1.19319	41.193
0.794085	-0.19815	1.19335	41.343
0.791428	-0.27662	1.19454	41.4626
0.791762	-0.21013	1.19374	41.5498
0.791524	-0.28906	1.19425	41.7319
0.790745	-0.3004	1.19405	41.8019
0.789416	-0.22367	1.197	41.8989
0.785223	-0.25393	1.1948	42.1258
0.785179	-0.064	1.19492	42.2779
0.787494	-0.50124	1.1963	42.5175
0.78302	-0.16402	1.196	42.587
0.784818	-0.1879	1.19577	42.5758
0.783134	-0.35514	1.19639	42.7877
0.780235	-0.15498	1.19549	43.0428
0.781107	-0.34301
0.780311	-0.15083
0.781281	-0.55849
0.77837	-0.06796
0.777858	-0.26258
0.777826	-0.48177
0.773686	-0.0718
0.773601	-0.26814
0.771388	0.055493
0.771744	-0.31417
0.771847	-0.37798
0.772169	-0.47799
0.76935	-0.4937
0.770546	-0.4882
0.767964	-0.26827
0.764946	-0.28897
0.766046	-0.46516
0.763759	-0.03964
0.764476	-0.37296
0.761723	-0.34509
0.761627	-0.40157
0.762037	-0.39342
0.758031	-0.57279
0.759869	-0.5169
0.757255	-0.31559
0.757731	-0.3769
0.757573	-0.57148
0.75625	-0.37702
0.753191	-0.18323
0.753839	-0.37184
0.753859	-0.68231
0.751696	-0.09306
0.750154	-0.24417
0.74888	-0.50992
0.747554	-0.49016
0.746972	-0.31439
0.744852	-0.32814
0.74583	-0.22398
0.74162	-0.18844
0.741284	-0.06688
0.740903	-0.39967
0.736311	-0.20229
0.739227	-0.42462
0.737962	-0.17246
0.737145	-0.15779
0.737365	-0.23181
0.73647	-0.24563
0.733662	-0.2072
0.733593	-0.29386
0.733521	-0.35496
0.72884	-0.14656
0.729152	-0.10708
0.729579	-0.5529
0.727101	-0.1466
0.727064	-0.1832
0.728725	-0.36834
0.726562	-0.21089
0.72722	-0.5891
0.724548	-0.2641
0.722212	-0.15449
0.723826	-0.64327
0.719369	-0.03404
0.718091	-0.0485
0.716183	-0.14099
0.71698	-0.17068
0.713993	-0.05987
0.715798	-0.32916
0.714553	-0.11234
0.712428	-0.09363
0.712395	-0.17496
0.709946	-0.2373
0.708208	-0.15644
0.709736	-0.42186
0.707469	-0.07537
0.7069	0.041337
0.706918	-0.12476
0.705397	-0.06713
0.703511	0.061481
0.702992	-0.21958
0.701919	-0.13622
0.700412	-0.03131
0.702402	-0.41789
0.70017	-0.36604
0.697735	-0.13077
0.698677	-0.30129
0.693994	-0.06105
0.69421	-0.3097
0.695316	-0.17394
0.691749	0.130844
0.691966	-0.2742
0.689449	-0.01057
0.688823	0.173602
0.689548	-0.02984
0.68668	-0.24236
0.68697	-0.01082
0.68578	-0.08017
0.683496	-0.02449
0.682454	0.203014
0.682883	-0.1619
0.683178	0.005975
0.678986	-0.10581
0.678233	-0.04085
0.677669	-0.06279
0.67859	-0.24794
0.672382	0.413588
0.675836	-0.09467
0.672627	0.140658
0.673075	-0.32179
0.670059	-0.18021
0.670719	-0.09567
0.669312	-0.1166
0.671611	-0.13128
0.670328	-0.20759
0.665938	0.282371
0.667026	-0.05429
0.666175	-0.20806
0.664207	0.092967
0.663546	-0.0979
0.660999	0.102824
0.662089	-0.10899
0.660373	-0.15746
0.658381	-0.10216
0.659869	-0.191
0.657944	-0.23622
0.656579	-0.0712
0.655328	0.084104
0.655328	-0.22245
0.653719	-0.01623
0.651441	0.08195
0.651818	-0.0163
0.653087	-0.63195
0.649255	-0.14417
0.648519	-0.164
0.648778	-0.1767
0.64712	-0.21765
0.645584	-0.19462
0.646568	-0.34192
0.644491	-0.30134
0.641326	-0.03711
0.639995	-0.035
0.640047	-0.15776
0.638451	-0.36095
0.638829	-0.3968
0.640218	-0.46018
0.638181	-0.42738
0.637325	-0.08588
0.634553	-0.14814
0.633734	-0.40837
0.63316	-0.04024
0.632601	-0.31351
0.631644	-0.46555
0.631798	-0.42659
0.632444	-0.58958
0.628348	-0.25073
0.627722	-0.39827
0.62869	-0.38611
0.628148	-0.38724
0.626753	-0.49165
0.626176	-0.6361
0.6231	-0.0199
0.622185	-0.44907
0.621583	-0.47617
0.620242	-0.34706
0.622059	-0.35589
0.619888	-0.47847
0.619079	-0.57799
0.615695	-0.5089
0.616841	-0.6126
0.614826	-0.68425
0.61275	-0.40607
0.611253	-0.43453
0.613026	-0.52862
0.610806	-0.36641
0.610848	-0.58738
0.607295	-0.32898
0.607659	-0.42467
0.606223	-0.25837
0.60449	-0.31605
0.604654	-0.5044
0.605951	-0.81276
0.601949	-0.32941
0.603683	-0.5347
0.60378	-0.67256
0.599612	-0.74536
0.599227	-0.81435
0.600558	-0.76018
0.602464	-0.95515
0.596707	-0.6753
0.597897	-0.85013
0.595492	-0.44564
0.59595	-0.7912
0.595191	-0.78146
0.594289	-0.81271
0.591849	-0.9395
0.591495	-0.72679
0.590674	-0.90515
0.58601	-0.42466
0.587246	-0.909
0.586085	-0.65844
0.585843	-0.62378
0.584059	-0.62155
0.584951	-0.88241
0.58324	-0.65634
0.580371	-0.66855
0.581438	-0.83842
0.577983	-0.62397
0.57756	-0.75453
0.578028	-0.9958
0.576933	-0.77058
0.576279	-0.73732
0.573948	-0.65377
0.57341	-0.85582
0.572754	-0.67832
0.570996	-0.44948
0.570372	-1.00422
0.569761	-0.82284
0.569216	-1.01121
0.568464	-0.86503
0.566597	-0.76518
0.567083	-0.81591
0.561919	-0.62633
0.562667	-0.70265
0.562061	-0.60368
0.562049	-0.78287
0.560868	-0.6098
0.561452	-1.1614
0.558272	-0.83151
0.559678	-1.12335
0.55788	-0.87436
0.557653	-1.07423
0.554694	-0.86864
0.554549	-0.8343
0.552588	-0.88512
0.552715	-1.10372
0.549858	-0.69271
0.550456	-0.93415
0.548874	-0.85827
0.547525	-0.72134
0.544248	-0.64169
0.545881	-0.94033
0.543251	-0.79855
0.544288	-0.8248
0.541953	-0.85306
0.541325	-0.76238
0.540759	-0.93408
0.541898	-1.13664
0.537141	-0.66934
0.538381	-0.929
0.535046	-0.6816
0.536681	-0.81151
0.540284	-1.2674
0.535054	-1.13383
0.534839	-1.10462
0.532449	-1.06587
0.530462	-0.91763
0.532819	-1.48191
0.530107	-0.89879
0.530457	-0.93546
0.523618	-0.62691
0.526155	-0.86949
0.528432	-1.33057
0.525669	-0.9566
0.52572	-1.08537
0.522053	-1.11776
0.521418	-1.13826
0.519723	-0.68394
0.519892	-0.92322
0.51833	-0.93272
0.518365	-1.1649
0.516645	-0.95586
0.518187	-1.19282
0.517005	-1.33251
0.515333	-0.92005
0.511827	-1.14641
0.514232	-1.26947
0.514003	-1.27507
0.509426	-1.14312
0.510644	-1.31096
0.509278	-1.2457
0.51011	-1.30722
0.50598	-0.85548
0.506481	-1.03419
0.503784	-0.77936
0.503949	-1.35586
0.503821	-1.16825
0.502009	-0.99772
0.498408	-1.1431
0.500255	-1.20145
0.498609	-1.12568
0.500141	-1.36709
0.495674	-1.18148
0.497555	-1.42167
0.494526	-1.30255
0.496034	-1.57051
0.494443	-1.44933
0.490402	-0.93324
0.490295	-1.1378
0.488912	-0.9631
0.489468	-1.24638
0.489227	-1.46851
0.485715	-1.1681
0.487736	-1.47313
0.485932	-1.21021
0.483869	-1.4354
0.485423	-1.8311
0.480269	-1.00504
0.481024	-1.19546
0.479425	-1.05384
0.478042	-1.117
0.476251	-1.03178
0.477039	-1.55421
0.477674	-1.30835
0.475365	-1.42305
0.472792	-1.14837
0.474088	-1.24365
0.47213	-1.27648
0.472147	-1.39235
0.471586	-1.48998
0.468465	-1.30927
0.468539	-1.25466
0.466611	-1.29333
0.466571	-1.30417
0.465759	-1.27787
0.464249	-1.44777
0.464386	-1.38046
0.462575	-1.3791
0.461861	-1.44698
0.460789	-1.43897
0.459261	-1.10463
0.457734	-1.17084
0.456809	-1.30414
0.457373	-1.61395
0.455226	-1.26562
0.455351	-1.3901
0.45454	-1.5956
0.452877	-1.53536
0.451647	-1.22121
0.44973	-1.16175
0.44907	-1.40282
0.448751	-1.48487
0.447433	-1.34768
0.44647	-1.15439
0.444083	-1.31022
0.443402	-1.19676
0.44388	-1.63379
0.441269	-1.17043
0.440154	-1.29176
0.440907	-1.36917
0.440736	-1.58633
0.439126	-1.27345
0.439238	-1.4579
0.439532	-1.73415
0.4368	-1.45364
0.434841	-1.4799
0.433528	-1.53159
0.433272	-1.42547
0.432305	-1.51936
0.432478	-1.59038
0.430695	-1.38801
0.429513	-1.32739
0.429709	-1.60335
0.428879	-1.46074
0.425518	-1.18959
0.425937	-1.45252
0.424061	-1.68272
0.423196	-1.55847
0.422643	-1.54475
0.422387	-1.72044
0.419975	-1.53963
0.422134	-1.75272
0.420944	-1.55265
0.418446	-1.83099
0.416308	-1.303
0.416556	-1.47631
0.415454	-1.41238
0.4154	-1.57086
0.416831	-1.90525
0.41275	-1.61317
0.410663	-1.46427
0.408465	-1.30637
0.411436	-1.63326
0.408943	-1.48684
0.408071	-1.66163
0.405126	-1.39624
0.40702	-1.38863
0.404875	-1.43503
0.405376	-1.55754
0.402729	-1.35614
0.400488	-1.42159
0.40084	-1.64638
0.400445	-1.73856
0.398663	-1.56773
0.399015	-1.78625
0.395648	-1.63899
0.395455	-1.49526
0.393736	-1.63693
0.394004	-1.48247
0.393552	-1.75767
0.391499	-1.67173
0.391075	-1.70188
0.389389	-1.58105
0.389537	-1.83501
0.38984	-1.79373
0.386678	-1.74896
0.387615	-1.76839
0.384646	-1.60458
0.384348	-1.57179
0.382812	-1.3922
0.384003	-1.86152
0.381611	-1.65969
0.379137	-1.66081
0.379615	-1.61612
0.381015	-2.07582
0.376963	-1.60772
0.375029	-1.68277
0.375887	-1.79924
0.374149	-1.58055
0.374953	-1.75552
0.3737	-1.85634
0.373982	-2.0989
0.370717	-1.95899
0.370135	-1.98985
0.368346	-1.74259
0.366917	-1.91556
0.368587	-1.952
0.364866	-1.73606
0.363258	-2.08096
0.363362	-1.83188
0.362616	-1.73082
0.359701	-1.72147
0.360544	-1.84146
0.359229	-2.00533
0.360357	-1.73627
0.358826	-1.87075
0.357661	-2.00115
0.353969	-1.71571
0.354752	-1.83023
0.352778	-1.73463
0.353697	-2.08223
0.352112	-1.82433
0.351591	-1.99857
0.348853	-1.64193
0.349349	-1.76953
0.348427	-1.87821
0.348137	-1.92205
0.346123	-2.01279
0.342478	-1.81785
0.343785	-1.82768
0.342329	-1.66375
0.340468	-1.79036
0.341264	-1.76341
0.339262	-1.92536
0.337963	-1.91706
0.336369	-1.75135
0.339045	-1.90192
0.337586	-2.25062
0.336291	-2.01785
0.33578	-2.01873
0.334656	-1.98817
0.332906	-2.0299
0.329118	-1.76338
0.330726	-1.85669
0.327626	-1.7427
0.328849	-1.83635
0.327756	-2.19339
0.321919	-1.76675
0.321514	-1.63172
0.321997	-1.89446
0.323406	-2.10575
0.324244	-2.04313
0.323174	-1.86658
0.320363	-1.69608
0.322619	-2.07164
0.317077	-1.99015
0.317742	-1.59985
0.315121	-1.66031
0.314849	-1.8766
0.314161	-2.04946
0.316347	-2.34897
0.313321	-2.24317
0.313479	-2.02965
0.311259	-2.11163
0.310425	-2.32502
0.308806	-1.94168
0.307451	-1.89764
0.305981	-2
0.30635	-2.13437
0.305945	-2.16204
0.303802	-2.20263
0.301274	-1.799
0.302656	-2.13647
0.300931	-2.12038
0.301058	-2.30792
0.297611	-1.8448
0.299286	-2.16378
0.296964	-2.3198
0.294718	-1.94609
0.293554	-1.90153
0.293055	-2.16745
0.293439	-2.18577
0.290186	-1.88551
0.289165	-1.86868
0.289677	-1.82426
0.286694	-1.64533
0.289289	-2.09941
0.286803	-2.1107
0.287558	-2.20745
0.284435	-1.91979
0.285242	-2.37709
0.282571	-2.05837
0.280111	-1.94358
0.27964	-1.89588
0.279298	-2.1424
0.278771	-1.97727
0.277409	-1.93809
0.279136	-2.03577
0.273875	-1.92743
0.278639	-2.24593
0.273053	-1.65516
0.272831	-2.0063
0.273758	-2.18642
0.273655	-2.31656
0.27194	-2.32124
0.269175	-1.99699
0.268996	-2.23127
0.266584	-2.08184
0.267251	-2.32407
0.263967	-2.1744
0.262246	-2.18423
0.261169	-2.08758
0.263843	-2.482
0.261324	-2.40557
0.260255	-2.20418
0.258165	-1.84825
0.257899	-2.12837
0.258978	-2.45062
0.254478	-2.01447
0.254712	-2.16627
0.254886	-2.31279
0.251341	-1.72425
0.254261	-2.3041
0.25225	-2.1262
0.248719	-2.33517
0.249898	-2.30751
0.249396	-2.24752
0.245872	-2.11999
0.24727	-2.24135
0.246649	-2.03309
0.244274	-2.19754
0.243855	-2.29778
0.244832	-2.5376
0.244436	-2.48559
0.239777	-2.24397
0.23979	-2.16505
0.240841	-2.48189
0.237909	-2.26278
0.235646	-2.04848
0.236526	-2.29457
0.235845	-2.39391
0.235445	-2.50385
0.233171	-2.45023
0.2311	-1.96654
0.232102	-2.38009
0.231697	-2.40161
0.229653	-2.39873
0.227275	-2.22469
0.227001	-2.0463
0.227039	-2.42299
0.226231	-2.25358
0.225617	-2.42836
0.224723	-2.22343
0.219549	-2.06316
0.222164	-2.38332
0.221108	-2.09695
0.220131	-2.2576
0.215963	-1.87344
0.216252	-2.11728
0.215071	-2.14447
0.215479	-2.33649
0.217809	-2.60759
0.21454	-2.40428
0.214279	-2.56647
0.21251	-2.32298
0.209809	-2.25507
0.208569	-1.91393
0.206957	-2.08894
0.208435	-2.25721
0.209255	-2.6669
0.207355	-2.67335
0.203237	-2.09226
0.202196	-2.14665
0.19976	-2.12405
0.20117	-2.32921
0.198968	-1.98263
0.20193	-2.57068
0.199036	-2.18372
0.200135	-2.36592
0.199108	-2.6671
0.194481	-1.91842
0.193355	-1.97505
0.193127	-2.25626
0.19262	-1.98869
0.193506	-2.41112
0.189326	-2.14352
0.190102	-2.1065
0.187947	-2.06965
0.188438	-2.41537
0.185975	-2.0872
0.182949	-1.65574
0.185118	-2.22736
0.183504	-2.18921
0.181401	-2.30643
0.179943	-1.89784
0.179733	-1.95723
0.176966	-2.07066
0.176553	-2.22185
0.176842	-1.88386
0.174985	-1.94236
0.173249	-2.08079
0.171876	-1.87668
0.174185	-2.48795
0.169243	-1.85951
0.171529	-2.11577
0.168542	-1.84856
0.168651	-2.05734
0.166078	-2.07081
0.169761	-2.58595
0.162163	-2.00493
0.165482	-2.21781
0.162362	-1.95599
0.160648	-1.79824
0.159384	-2.05334
0.161218	-2.22184
0.155622	-1.69177
0.159678	-2.24187
0.156844	-2.15436
0.157055	-2.18918
0.155093	-2.12731
0.154861	-2.14482
0.152737	-2.04493
0.150805	-1.90744
0.148362	-1.76465
0.148531	-2.22937
0.150025	-2.16287
0.151217	-2.2754
0.148925	-2.12436
0.148368	-2.34153
0.146294	-2.41435
0.144386	-1.92477
0.141132	-1.74952
0.145117	-2.3045
0.141629	-2.12146
0.139856	-2.21496
0.139326	-2.03066
0.140659	-2.2583
0.138353	-2.27359
0.137544	-2.52323
0.135698	-2.26472
0.133202	-2.07401
0.133929	-1.98359
0.135167	-2.39309
0.133175	-2.27523
0.131441	-2.18245
0.129788	-2.2055
0.130369	-2.31834
0.132336	-2.65051
0.129991	-2.92082
0.12805	-2.49992
0.126768	-2.56394
0.125832	-2.23817
0.121423	-2.12008
0.120619	-2.00144
0.119127	-2.04952
0.11771	-1.90572
0.118434	-2.44072
0.11831	-2.22246
0.115704	-2.09184
0.115707	-2.19242
0.113673	-1.88498
0.113347	-2.07831
0.113895	-2.37881
0.111317	-2.20957
0.109772	-2.12214
0.112369	-2.58918
0.107723	-2.18721
0.106743	-1.9093
0.106992	-2.18305
0.107482	-2.2468
0.106204	-2.61821
0.102756	-2.3301
0.10428	-2.695
0.099557	-2.04668
0.10014	-2.21626
0.099986	-2.44918
0.099524	-2.44696
0.100469	-2.71204
0.100241	-2.97441
0.099202	-2.96025
0.100892	-3.25103
0.099582	-3.06547
0.095893	-2.56783
0.09676	-3.0617
0.095343	-3.25572
0.093533	-2.82903
0.089119	-2.39718
0.090788	-2.89655
0.0891	-2.89405
0.087869	-2.89268
0.088056	-2.77262
0.089376	-3.06042
0.08971	-3.20038
0.082762	-2.74554
0.081617	-2.32909
0.082581	-2.91056
0.08406	-3.07279
0.083392	-3.28108
0.081316	-3.07173
0.081031	-3.06645
0.078391	-2.95414
0.07817	-3.05517
0.078704	-3.26529
0.078336	-3.58175
0.077262	-3.48574
0.078019	-3.43886
0.072219	-3.12557
0.071354	-3.0453
0.073188	-3.67687
0.073099	-3.67848
0.071673	-3.66417
0.06943	-3.19725
0.067121	-3.11163
0.066594	-3.48487
0.068838	-3.59534
0.066783	-3.66549
0.063321	-3.23714
0.063094	-3.16791
0.061622	-3.13232
0.064246	-3.66081
0.062181	-3.57891
0.06019	-3.62384
0.062184	-3.94865
0.056047	-3.29478
0.056481	-3.51036
0.054894	-3.42118
0.053806	-3.4038
0.053532	-3.56348
0.05464	-3.72867
0.053167	-3.52374
0.05472	-4.28245
0.051318	-3.57757

## Sheet: Figure 3D
Extension	Force	Extension	Force
µm	pN	µm	pN
Retraction	Retraction	eWLC Fit	eWLC Fit
1.19759	42.6423	1.19759	42.5609
1.19629	42.8245	1.19629	41.5257
1.19709	42.5443	1.19709	42.1633
1.19723	42.2788	1.19723	42.2775
1.19746	42.1467	1.19746	42.462
1.19669	42.0904	1.19669	41.8414
1.19611	42.0145	1.19611	41.3828
1.1969	41.8182	1.1969	42.0087
1.19617	41.4851	1.19617	41.4231
1.19499	41.4505	1.19499	40.4946
1.19547	41.3393	1.19547	40.8692
1.19709	41.1492	1.19709	42.1609
1.19464	41.0053	1.19464	40.2203
1.19549	40.8773	1.19549	40.8903
1.19417	40.7214	1.19417	39.8524
1.19346	40.5779	1.19346	39.3007
1.19405	40.494	1.19405	39.7605
1.19275	40.3515	1.19275	38.7594
1.19217	40.2956	1.19217	38.3146
1.1948	40.0736	1.1948	40.3432
1.19417	39.7834	1.19417	39.8492
1.19366	39.5871	1.19366	39.4579
1.19358	39.4209	1.19358	39.3967
1.194	39.2776	1.194	39.719
1.19424	39.0864	1.19424	39.9085
1.19202	39.0237	1.19202	38.1975
1.1915	38.8185	1.1915	37.8015
1.19405	38.6783	1.19405	39.763
1.19405	38.4666	1.19405	39.7585
1.1918	38.3836	1.1918	38.0327
1.19107	38.1696	1.19107	37.478
1.19236	38.0626	1.19236	38.4567
1.19151	37.8395	1.19151	37.8116
1.19187	37.7633	1.19187	38.0847
1.19167	37.5951	1.19167	37.935
1.19143	37.2098	1.19143	37.7535
1.19171	37.049	1.19171	37.9656
1.19071	36.9069	1.19071	37.206
1.18973	36.8456	1.18973	36.4814
1.19106	36.813	1.19106	37.4719
1.19052	36.5294	1.19052	37.069
1.1896	36.4385	1.1896	36.3872
1.18823	36.3872	1.18823	35.3763
1.18837	36.1016	1.18837	35.4848
1.18786	36.0261	1.18786	35.1123
1.18695	35.9157	1.18695	34.4551
1.18888	35.6784	1.18888	35.8521
1.18909	35.6381	1.18909	36.0047
1.18826	35.4549	1.18826	35.3987
1.18815	35.187	1.18815	35.3241
1.18678	35.0477	1.18678	34.3328
1.18788	34.9018	1.18788	35.1272
1.18844	34.9051	1.18844	35.5357
1.18834	34.7136	1.18834	35.456
1.18769	34.5142	1.18769	34.9857
1.18866	34.3493	1.18866	35.6957
1.1878	34.1599	1.1878	35.0698
1.18613	34.0661	1.18613	33.8713
1.1881	33.851	1.1881	35.2879
1.18498	33.651	1.18498	33.0641
1.18599	33.6287	1.18599	33.7776
1.18312	33.5806	1.18312	31.7846
1.18546	33.2634	1.18546	33.4004
1.18425	33.2612	1.18425	32.5569
1.18316	33.1273	1.18316	31.816
1.18478	32.8813	1.18478	32.9295
1.18293	32.84	1.18293	31.6608
1.1837	32.6915	1.1837	32.1812
1.18217	32.5324	1.18217	31.1436
1.18352	32.2688	1.18352	32.0609
1.18281	32.1701	1.18281	31.5744
1.1824	31.9616	1.1824	31.2989
1.18368	31.781	1.18368	32.1699
1.18254	31.5455	1.18254	31.3962
1.1817	31.3585	1.1817	30.8329
1.18261	31.4329	1.18261	31.4395
1.18149	31.2426	1.18149	30.6945
1.17978	31.168	1.17978	29.575
1.18108	30.9161	1.18108	30.4212
1.18158	30.7873	1.18158	30.753
1.18189	30.6655	1.18189	30.956
1.17981	30.5548	1.17981	29.5955
1.18075	30.4097	1.18075	30.2073
1.17862	30.1861	1.17862	28.8301
1.17921	29.9083	1.17921	29.2077
1.17955	29.9869	1.17955	29.4236
1.18239	29.5406	1.18239	31.2954
1.18121	29.6515	1.18121	30.5074
1.18132	29.3866	1.18132	30.5781
1.1785	29.3772	1.1785	28.7534
1.18032	29.2175	1.18032	29.9231
1.17977	28.9044	1.17977	29.5682
1.17965	28.6832	1.17965	29.4922
1.17791	28.6718	1.17791	28.382
1.17794	28.6781	1.17794	28.4019
1.17711	28.5519	1.17711	27.8829
1.17876	28.2872	1.17876	28.9202
1.17764	28.0051	1.17764	28.2108
1.17724	27.706	1.17724	27.9658
1.17792	27.4932	1.17792	28.3883
1.17826	27.5087	1.17826	28.6015
1.17594	27.2143	1.17594	27.166
1.17703	27.2663	1.17703	27.8313
1.17625	27.0167	1.17625	27.3538
1.17735	26.7463	1.17735	28.0328
1.17627	26.6238	1.17627	27.369
1.17332	26.5962	1.17332	25.6112
1.17667	26.2894	1.17667	27.6146
1.17554	26.235	1.17554	26.9218
1.17601	25.9794	1.17601	27.2112
1.17493	25.9765	1.17493	26.5601
1.17541	25.7583	1.17541	26.8472
1.17545	25.5066	1.17545	26.8709
1.17307	25.3551	1.17307	25.4676
1.17403	25.2627	1.17403	26.0264
1.17474	25.1943	1.17474	26.4445
1.17297	24.9628	1.17297	25.4057
1.17465	24.8117	1.17465	26.3896
1.17209	24.6755	1.17209	24.906
1.17452	24.5169	1.17452	26.3149
1.17269	24.3653	1.17269	25.2476
1.17279	24.3093	1.17279	25.3021
1.17284	23.9429	1.17284	25.3307
1.17212	23.7389	1.17212	24.9179
1.17297	23.68	1.17297	25.4051
1.17158	23.5804	1.17158	24.614
1.16922	23.3321	1.16922	23.3137
1.17264	23.1987	1.17264	25.218
1.17188	23.1644	1.17188	24.7861
1.17011	23.0266	1.17011	23.8003
1.16982	22.6837	1.16982	23.6382
1.17019	22.711	1.17019	23.8431
1.16826	22.5667	1.16826	22.8033
1.16866	22.4509	1.16866	23.0169
1.1686	22.3746	1.1686	22.9859
1.16954	22.2669	1.16954	23.491
1.16807	22.166	1.16807	22.7017
1.16945	21.9481	1.16945	23.4376
1.16759	21.7897	1.16759	22.4506
1.16755	21.7774	1.16755	22.4333
1.16756	21.5313	1.16756	22.4388
1.16594	21.6714	1.16594	21.6061
1.16526	21.4222	1.16526	21.2643
1.16573	21.269	1.16573	21.4975
1.16525	21.2929	1.16525	21.2587
1.1653	21.1203	1.1653	21.284
1.16657	20.9604	1.16657	21.9269
1.16322	20.8668	1.16322	20.2713
1.1645	20.8996	1.1645	20.8904
1.16205	20.7009	1.16205	19.7175
1.16197	20.5085	1.16197	19.6838
1.16303	20.2915	1.16303	20.1781
1.16066	20.3448	1.16066	19.0815
1.16213	20.0773	1.16213	19.7571
1.16244	19.9543	1.16244	19.9024
1.16211	19.793	1.16211	19.7485
1.16101	19.6761	1.16101	19.2397
1.15853	19.7001	1.15853	18.1446
1.1595	19.4673	1.1595	18.5679
1.16156	19.2934	1.16156	19.4925
1.15909	19.2847	1.15909	18.3868
1.15832	19.2221	1.15832	18.0531
1.1574	19.131	1.1574	17.6646
1.15744	18.81	1.15744	17.6822
1.15799	18.5465	1.15799	17.9149
1.15701	18.5628	1.15701	17.5005
1.15767	18.4397	1.15767	17.7794
1.15664	18.2893	1.15664	17.3498
1.15641	18.1977	1.15641	17.2523
1.15892	17.7974	1.15892	18.3117
1.15551	17.8529	1.15551	16.8878
1.15514	17.7623	1.15514	16.7394
1.15451	17.6964	1.15451	16.4917
1.15342	17.5329	1.15342	16.0694
1.15612	17.515	1.15612	17.135
1.15604	17.2605	1.15604	17.1044
1.15413	17.2877	1.15413	16.3446
1.15467	17.2265	1.15467	16.556
1.1532	16.855	1.1532	15.9875
1.15373	16.8089	1.15373	16.1891
1.15285	16.6223	1.15285	15.8557
1.15166	16.6097	1.15166	15.4132
1.15126	16.6885	1.15126	15.2655
1.15174	16.3437	1.15174	15.4426
1.15346	16.0404	1.15346	16.0876
1.14983	16.177	1.14983	14.7575
1.15076	16.0344	1.15076	15.0857
1.14902	15.8956	1.14902	14.4781
1.14988	15.672	1.14988	14.7766
1.15001	15.4158	1.15001	14.821
1.15063	15.3581	1.15063	15.0404
1.14982	15.1221	1.14982	14.7525
1.14916	15.0736	1.14916	14.5261
1.14793	14.8689	1.14793	14.108
1.1497	14.7006	1.1497	14.7113
1.14754	14.6633	1.14754	13.9781
1.1483	14.6472	1.1483	14.2314
1.1473	14.1961	1.1473	13.9001
1.14915	14.0691	1.14915	14.5205
1.14709	13.8548	1.14709	13.8319
1.14576	14.2756	1.14576	13.4051
1.14467	14.1369	1.14467	13.0655
1.14489	14.026	1.14489	13.1322
1.1438	13.7124	1.1438	12.7996
1.14619	13.405	1.14619	13.5391
1.14567	13.2929	1.14567	13.3747
1.14419	13.2864	1.14419	12.9169
1.14438	13.1623	1.14438	12.974
1.14348	12.979	1.14348	12.7049
1.14304	12.9202	1.14304	12.575
1.14343	12.7897	1.14343	12.6881
1.14173	12.8557	1.14173	12.1954
1.14318	12.8131	1.14318	12.6142
1.13987	12.541	1.13987	11.6787
1.14096	12.4169	1.14096	11.9786
1.14221	12.1488	1.14221	12.3334
1.14312	11.9411	1.14312	12.5983
1.14125	11.8669	1.14125	12.0586
1.14116	11.8406	1.14116	12.0333
1.14183	11.359	1.14183	12.2242
1.13851	11.5357	1.13851	11.315
1.13716	11.4721	1.13716	10.9686
1.13866	11.5068	1.13866	11.3541
1.13914	11.2557	1.13914	11.4828
1.13673	11.1179	1.13673	10.8601
1.13555	11.2102	1.13555	10.5692
1.13548	10.8976	1.13548	10.5532
1.1343	10.7203	1.1343	10.2724
1.13605	10.6499	1.13605	10.691
1.13519	10.6163	1.13519	10.483
1.13553	10.137	1.13553	10.5651
1.13481	10.0508	1.13481	10.3937
1.13452	9.977	1.13452	10.3235
1.13446	9.82526	1.13446	10.3102
1.13219	9.77816	1.13219	9.79242
1.13264	9.80377	1.13264	9.89215
1.13297	9.60187	1.13297	9.96648
1.13087	9.59647	1.13087	9.50549
1.13149	9.36381	1.13149	9.63852
1.13132	9.30321	1.13132	9.60141
1.13136	9.16868	1.13136	9.61182
1.12912	9.04027	1.12912	9.14156
1.1296	9.07885	1.1296	9.23962
1.13024	8.80476	1.13024	9.37242
1.12992	8.85988	1.12992	9.30634
1.12653	9.08749	1.12653	8.63044
1.12738	8.7031	1.12738	8.79421
1.12695	8.62317	1.12695	8.71174
1.12839	8.46284	1.12839	8.99367
1.12702	8.4095	1.12702	8.72502
1.1264	8.19259	1.1264	8.60589
1.12368	8.33957	1.12368	8.10816
1.12448	7.79638	1.12448	8.25048
1.12605	7.78559	1.12605	8.53921
1.1222	7.87492	1.1222	7.85323
1.12369	7.48687	1.12369	8.10954
1.12434	7.49047	1.12434	8.22662
1.12143	7.58109	1.12143	7.72319
1.12401	7.34817	1.12401	8.16753
1.12189	7.47844	1.12189	7.80073
1.12223	7.33136	1.12223	7.85788
1.12069	7.01074	1.12069	7.60198
1.1211	7.16961	1.1211	7.66855
1.11762	7.15018	1.11762	7.12162
1.12386	6.5027	1.12386	8.13943
1.119	6.56313	1.119	7.33259
1.11625	7.09135	1.11625	6.91906
1.11632	6.95868	1.11632	6.92934
1.11533	6.90016	1.11533	6.78777
1.11529	6.57788	1.11529	6.78091
1.11577	6.47827	1.11577	6.84925
1.11314	6.61287	1.11314	6.48597
1.11354	6.30465	1.11354	6.53899
1.11438	6.17806	1.11438	6.65436
1.1111	6.35901	1.1111	6.21983
1.11371	5.7582	1.11371	6.56215
1.11199	5.81616	1.11199	6.33446
1.11337	5.55499	1.11337	6.51633
1.11164	5.85215	1.11164	6.28972
1.10861	5.98499	1.10861	5.91408
1.10784	6.05855	1.10784	5.8239
1.10846	5.56924	1.10846	5.89659
1.10957	5.44829	1.10957	6.02957
1.10543	5.67014	1.10543	5.55055
1.10489	5.54872	1.10489	5.49221
1.1069	5.24018	1.1069	5.71525
1.10722	5.18416	1.10722	5.75193
1.10682	4.68049	1.10682	5.70581
1.1027	5.5676	1.1027	5.26118
1.10298	4.93714	1.10298	5.29015
1.10515	4.46713	1.10515	5.51958
1.10668	4.25695	1.10668	5.68998
1.10026	5.00333	1.10026	5.01795
1.10011	4.70629	1.10011	5.00386
1.10205	4.28722	1.10205	5.19423
1.10344	4.29238	1.10344	5.33707
1.1024	4.09348	1.1024	5.23001
1.09972	4.38254	1.09972	4.96599
1.09836	4.55904	1.09836	4.83855
1.09386	4.59459	1.09386	4.44541
1.09747	4.18054	1.09747	4.75767
1.09715	4.33117	1.09715	4.72852
1.09347	4.20143	1.09347	4.41309
1.0907	4.38799	1.0907	4.19373
1.09242	4.16738	1.09242	4.32817
1.09107	4.10922	1.09107	4.22241
1.08959	4.32237	1.08959	4.10943
1.09203	3.92986	1.09203	4.29727
1.09107	3.74737	1.09107	4.22195
1.08843	4.05927	1.08843	4.02389
1.09192	3.53848	1.09192	4.28843
1.08883	3.63793	1.08883	4.05294
1.08687	3.68131	1.08687	3.91184
1.08465	3.89211	1.08465	3.76022
1.08454	3.7707	1.08454	3.75248
1.08392	3.8602	1.08392	3.71133
1.08284	3.84419	1.08284	3.6414
1.08542	3.35421	1.08542	3.81221
1.08034	3.69137	1.08034	3.48549
1.08021	3.62175	1.08021	3.47793
1.08063	3.47116	1.08063	3.5035
1.0786	3.74788	1.0786	3.38192
1.0783	3.41246	1.0783	3.36428
1.07733	3.4989	1.07733	3.30917
1.07494	3.41244	1.07494	3.17691
1.0791	2.94923	1.0791	3.41143
1.07672	2.96696	1.07672	3.27463
1.07764	2.72621	1.07764	3.32653
1.07177	3.28511	1.07177	3.01121
1.07033	3.33965	1.07033	2.9397
1.07617	2.64813	1.07617	3.24402
1.07245	2.84522	1.07245	3.04601
1.07076	2.83526	1.07076	2.96121
1.07003	2.84632	1.07003	2.92529
1.0704	2.88709	1.0704	2.94334
1.06971	2.64581	1.06971	2.90975
1.06874	2.80348	1.06874	2.86327
1.06713	2.83376	1.06713	2.78858
1.06475	2.80282	1.06475	2.68205
1.06259	3.29597	1.06259	2.59029
1.06232	3.15431	1.06232	2.57907
1.06361	2.48492	1.06361	2.63319
1.06118	3.01894	1.06118	2.53232
1.06372	2.4138	1.06372	2.63781
1.06078	2.58366	1.06078	2.51611
1.06017	2.53368	1.06017	2.49161
1.06044	2.26163	1.06044	2.50249
1.05989	2.39482	1.05989	2.48036
1.05928	2.31965	1.05928	2.45632
1.05473	2.69484	1.05473	2.2866
1.05689	2.27543	1.05689	2.36543
1.0574	2.03894	1.0574	2.38448
1.05634	2.05659	1.05634	2.34508
1.05252	2.3495	1.05252	2.20899
1.05164	2.42676	1.05164	2.17904
1.0529	1.95536	1.0529	2.22226
1.0506	2.22665	1.0506	2.14461
1.04995	2.05349	1.04995	2.12309
1.0468	2.44006	1.0468	2.0232
1.04703	2.12047	1.04703	2.03023
1.05032	1.81327	1.05032	2.1351
1.04691	1.87971	1.04691	2.02671
1.04397	2.14413	1.04397	1.93839
1.04445	2.10734	1.04445	1.95247
1.04472	1.86859	1.04472	1.96023
1.04395	1.99868	1.04395	1.93767
1.04089	2.21664	1.04089	1.85078
1.04199	1.9606	1.04199	1.88131
1.03744	2.23095	1.03744	1.75802
1.03958	1.8837	1.03958	1.81483
1.03543	2.3891	1.03543	1.70671
1.03835	1.89728	1.03835	1.78195
1.03746	1.71294	1.03746	1.75866
1.03428	2.00013	1.03428	1.67796
1.03463	1.96371	1.03463	1.68658
1.03433	1.47005	1.03433	1.67931
1.03415	1.56083	1.03415	1.67494
1.03297	1.69064	1.03297	1.64614
1.03166	1.86485	1.03166	1.6148
1.03254	1.44966	1.03254	1.6357
1.0316	1.5319	1.0316	1.61343
1.03171	1.1905	1.03171	1.61612
1.0286	1.42633	1.0286	1.54459
1.02745	1.86122	1.02745	1.51925
1.02606	1.88772	1.02606	1.48904
1.02514	1.70337	1.02514	1.46946
1.02458	1.48141	1.02458	1.45758
1.02751	1.16842	1.02751	1.52045
1.02352	1.3174	1.02352	1.43566
1.02171	1.56866	1.02171	1.399
1.02143	1.28514	1.02143	1.39341
1.02171	1.19898	1.02171	1.39904
1.01823	1.62448	1.01823	1.33146
1.02086	1.03883	1.02086	1.38216
1.01942	1.31368	1.01942	1.35398
1.01921	1.2213	1.01921	1.35012
1.01777	1.24508	1.01777	1.32274
1.0151	1.37638	1.0151	1.27366
1.01442	1.20052	1.01442	1.26162
1.0135	1.26214	1.0135	1.24521
1.01352	1.12049	1.01352	1.24556
1.01233	1.26304	1.01233	1.22497
1.01134	1.33711	1.01134	1.208
1.00928	1.26801	1.00928	1.1736
1.00854	1.15483	1.00854	1.16154
1.00968	1.09568	1.00968	1.18026
1.00819	1.1478	1.00819	1.15586
1.0057	1.37495	1.0057	1.11636
1.00621	1.24494	1.00621	1.1243
1.00604	1.12102	1.00604	1.12168
1.00327	0.982584	1.00327	1.07927
1.00011	1.40201	1.00011	1.03294
0.997969	1.969	0.997969	1.00267
0.998623	1.47285	0.998623	1.01179
1.00015	1.20117	1.00015	1.03345
0.997554	1.57399	0.997554	0.996918
0.998559	1.02827	0.998559	1.0109
0.996425	1.33661	0.996425	0.981441
0.994226	1.30681	0.994226	0.952034
0.995983	0.70891	0.995983	0.975459
0.991949	0.954384	0.991949	0.922526
0.992566	0.753118	0.992566	0.930429
0.990775	1.00089	0.990775	0.907684
0.991631	0.728302	0.991631	0.918478
0.987855	0.967363	0.987855	0.871794
0.988336	0.955204	0.988336	0.877611
0.98939	0.7192	0.98939	0.89048
0.988655	0.580303	0.988655	0.881487
0.989024	0.702626	0.989024	0.885992
0.98433	1.03266	0.98433	0.830349
0.983864	0.710088	0.983864	0.825021
0.979715	1.34083	0.979715	0.779016
0.982584	0.927382	0.982584	0.810557
0.981598	0.718378	0.981598	0.799581
0.982374	0.661479	0.982374	0.808208
0.97961	0.785465	0.97961	0.777883
0.981701	0.454248	0.981701	0.800722
0.978533	0.975826	0.978533	0.766374
0.97831	0.606221	0.97831	0.764003
0.97661	0.82998	0.97661	0.746218
0.972444	1.08855	0.972444	0.704262
0.973214	1.09555	0.973214	0.71184
0.973996	0.799542	0.973996	0.719627
0.97247	0.614167	0.97247	0.704514
0.969615	0.949671	0.969615	0.677037
0.969463	0.753921	0.969463	0.6756
0.968798	0.970735	0.968798	0.669355
0.967818	0.848135	0.967818	0.660249
0.967147	0.834714	0.967147	0.65407
0.966734	0.833441	0.966734	0.650304
0.965234	0.724429	0.965234	0.636761
0.96484	0.700755	0.96484	0.633251
0.963416	0.902357	0.963416	0.620693
0.960328	0.71355	0.960328	0.594225
0.961901	0.583229	0.961901	0.607583
0.961648	0.638616	0.961648	0.605418
0.959227	0.633374	0.959227	0.585024
0.958639	0.816509	0.958639	0.58016
0.957307	0.66216	0.957307	0.569279
0.956341	0.837266	0.956341	0.561497
0.955302	0.726236	0.955302	0.553224
0.952865	0.686421	0.952865	0.534229
0.951914	1.12778	0.951914	0.526965
0.950849	0.902792	0.950849	0.518929
0.950749	0.77207	0.950749	0.518177
0.950983	0.858051	0.950983	0.519932
0.950137	0.721918	0.950137	0.513612
0.948707	0.63682	0.948707	0.503064
0.948157	0.956368	0.948157	0.499059
0.94693	0.694062	0.94693	0.490208
0.94659	0.497378	0.94659	0.487774
0.94418	0.514982	0.94418	0.470822
0.943843	0.567873	0.943843	0.468492
0.941753	0.817418	0.941753	0.454226
0.939643	0.864388	0.939643	0.440165
0.942598	0.740922	0.942598	0.459951
0.939078	0.398289	0.939078	0.436459
0.936561	0.555534	0.936561	0.420228
0.938133	0.75092	0.938133	0.430309
0.937413	0.490255	0.937413	0.425668
0.934057	0.754072	0.934057	0.404531
0.934674	0.502774	0.934674	0.408358
0.932887	0.862481	0.932887	0.397344
0.932838	0.740686	0.932838	0.397041
0.930852	0.744652	0.930852	0.385064
0.930186	0.404744	0.930186	0.381102
0.93156	0.594508	0.93156	0.389307
0.929186	0.486315	0.929186	0.375214
0.926337	0.933358	0.926337	0.358783
0.925341	0.613713	0.925341	0.353155
0.92676	0.532035	0.92676	0.361189
0.925868	0.442451	0.925868	0.356125
0.925935	0.360587	0.925935	0.356504
0.922803	0.574688	0.922803	0.339094
0.922308	0.495651	0.922308	0.336394
0.919492	0.36683	0.919492	0.321309
0.920276	0.65253	0.920276	0.325466
0.919121	0.357585	0.919121	0.319354
0.917709	0.506728	0.917709	0.311987
0.917293	0.424747	0.917293	0.309839
0.916361	0.543217	0.916361	0.305058
0.915549	0.519541	0.915549	0.300928
0.911906	0.983103	0.911906	0.282832
0.915051	0.390839	0.915051	0.298417
0.912911	0.499961	0.912911	0.287757
0.912674	0.189298	0.912674	0.28659
0.910043	0.669158	0.910043	0.273836
0.909995	0.440577	0.909995	0.273609
0.907812	0.670647	0.907812	0.263291
0.90931	0.404737	0.90931	0.270345
0.906331	0.6517	0.906331	0.25642
0.904767	0.749011	0.904767	0.249275
0.9067	0.141981	0.9067	0.25812
0.903201	0.565181	0.903201	0.242231
0.905374	-0.0323217	0.905374	0.252034
0.902172	0.239324	0.902172	0.237664
0.901182	0.387703	0.901182	0.233318
0.896625	0.728495	0.896625	0.213836
0.90077	0.0296655	0.90077	0.231519
0.896821	0.202265	0.896821	0.214656
0.894147	0.803141	0.894147	0.203603
0.894706	0.688425	0.894706	0.205886
0.895413	0.369484	0.895413	0.208798
0.894974	0.216901	0.894974	0.20699
0.893474	0.483399	0.893474	0.200863
0.893016	0.309421	0.893016	0.199013
0.893547	-0.0629047	0.893547	0.201162
0.889636	0.31524	0.889636	0.185594
0.888239	0.348768	0.888239	0.180175
0.888398	0.0988903	0.888398	0.180787
0.886565	0.229504	0.886565	0.173777
0.886112	0.317516	0.886112	0.172063
0.885525	0.250214	0.885525	0.169849
0.884469	0.111055	0.884469	0.165905
0.88284	0.389986	0.88284	0.159894
0.881722	0.225355	0.881722	0.155823
0.880754	0.213082	0.880754	0.152333
0.881339	0.174663	0.881339	0.154436
0.879241	0.156572	0.879241	0.146938
0.877576	0.392532	0.877576	0.141086
0.877001	0.353973	0.877001	0.139088
0.876406	0.106639	0.876406	0.137029
0.877464	0.0449046	0.877464	0.140698
0.874189	0.268046	0.874189	0.129464
0.873148	0.176217	0.873148	0.125961
0.870931	0.337836	0.870931	0.118615
0.872299	0.122044	0.872299	0.123132
0.870554	0.217014	0.870554	0.117381
0.869789	0.303155	0.869789	0.114887
0.869333	0.153748	0.869333	0.113412
0.865941	0.312173	0.865941	0.102608
0.86652	0.13077	0.86652	0.10443
0.863645	0.16367	0.863645	0.0954802
0.862359	0.46356	0.862359	0.0915512
0.863199	0.193861	0.863199	0.0941144
0.861718	0.356379	0.861718	0.0896115
0.861282	0.384799	0.861282	0.0882963
0.860008	0.175435	0.860008	0.0844836
0.860153	0.147313	0.860153	0.0849146
0.857691	0.256397	0.857691	0.0776569
0.856442	0.317375	0.856442	0.0740369
0.857904	-0.0291056	0.857904	0.0782791
0.855742	0.134255	0.855742	0.0720227
0.854115	0.0497344	0.854115	0.0673914
0.855151	-0.264043	0.855151	0.0703312
0.851937	0.191332	0.851937	0.0612901
0.851979	0.0203861	0.851979	0.0614075
0.852865	-0.195638	0.852865	0.0638772
0.850058	-0.0194976	0.850058	0.0561196
0.847881	0.115632	0.847881	0.0502293
0.846424	0.373656	0.846424	0.0463483
0.849775	-0.227346	0.849775	0.0553473
0.845118	0.170349	0.845118	0.0429118
0.846055	-0.105409	0.846055	0.0453728
0.843674	0.119183	0.843674	0.0391537
0.844294	0.117644	0.844294	0.0407617
0.844315	-0.362022	0.844315	0.0408154
0.841564	-0.00276969	0.841564	0.033742
0.838936	0.144631	0.838936	0.0271372
0.837076	0.00536353	0.837076	0.0225464
0.837463	0.13049	0.837463	0.0234951
0.838304	-0.0516305	0.838304	0.0255678
0.836069	0.138489	0.836069	0.0200896
0.834225	0.239985	0.834225	0.0156467
0.834576	0.053003	0.834576	0.0164861
0.83041	0.161296	0.83041	0.00666019
0.834742	-0.25475	0.834742	0.0168861
0.830431	0.219885	0.830431	0.00670791
0.831016	-0.0566281	0.831016	0.00806973
0.828828	0.249691	0.828828	0.00301333
0.83117	-0.31805	0.83117	0.00842807
0.829688	-0.142762	0.829688	0.00499014
0.827618	-0.147362	0.827618	0.000256165
0.826017	-0.0867087	0.826017	-0.00335068
0.826098	-0.183937	0.826098	-0.00316779
0.825887	-0.556027	0.825887	-0.00363994
0.823971	0.0164895	0.823971	-0.00789242
0.824856	-0.437018	0.824856	-0.00593706
0.823644	-0.195211	0.823644	-0.00861343
0.821983	-0.385743	0.821983	-0.0122382
0.820367	-0.215873	0.820367	-0.0157181
0.820246	-0.148491	0.820246	-0.0159777
0.816966	-0.149714	0.816966	-0.022902
0.817728	0.00265767	0.817728	-0.021309
0.816468	-0.17803	0.816468	-0.0239391
0.813404	-0.0209365	0.813404	-0.0302247
0.815525	-0.176402	0.815525	-0.025889
0.813924	-0.303389	0.813924	-0.0291691
0.81508	-0.421604	0.81508	-0.0268051
0.810147	0.0296654	0.810147	-0.0367447
0.808872	-0.110554	0.808872	-0.0392545
0.809502	-0.27676	0.809502	-0.038018
0.807359	-0.192069	0.807359	-0.0422005
0.808269	-0.575483	0.808269	-0.0404322
0.803572	-0.0573265	0.803572	-0.0494243
0.80585	-0.211913	0.80585	-0.0451037
0.803628	-0.149448	0.803628	-0.0493201
0.801268	-0.172934	0.801268	-0.0537206
0.800593	-0.19207	0.800593	-0.0549645
0.797414	0.10636	0.797414	-0.0607422
0.79982	-0.367289	0.79982	-0.0563825
0.799731	-0.431393	0.799731	-0.0565449
0.796523	-0.258774	0.796523	-0.0623372
0.798611	-0.61427	0.798611	-0.0585837
0.796264	-0.421179	0.796264	-0.0627995
0.793271	-0.215321	0.793271	-0.0680698
0.794085	-0.198149	0.794085	-0.0666484
0.791428	-0.276617	0.791428	-0.0712582
0.791762	-0.210125	0.791762	-0.070683
0.791524	-0.289064	0.791524	-0.0710926
0.790745	-0.300395	0.790745	-0.0724289
0.789416	-0.223672	0.789416	-0.0746905
0.785223	-0.253925	0.785223	-0.0816841
0.785179	-0.0639982	0.785179	-0.0817554
0.787494	-0.501237	0.787494	-0.0779219
0.78302	-0.164022	0.78302	-0.0852733
0.784818	-0.187905	0.784818	-0.0823472
0.783134	-0.355138	0.783134	-0.085089
0.780235	-0.154983	0.780235	-0.0897311
0.781107	-0.343012	0.781107	-0.0883461
0.780311	-0.150828	0.780311	-0.0896118
0.781281	-0.558494	0.781281	-0.0880669
0.77837	-0.0679569	0.77837	-0.0926681
0.777858	-0.262582	0.777858	-0.0934679
0.777826	-0.481771	0.777826	-0.093517
0.773686	-0.0717951	0.773686	-0.0998734
0.773601	-0.268144	0.773601	-0.100001
0.771388	0.0554926	0.771388	-0.103323
0.771744	-0.314173	0.771744	-0.102792
0.771847	-0.377979	0.771847	-0.102638
0.772169	-0.477987	0.772169	-0.102157
0.76935	-0.493696	0.76935	-0.106336
0.770546	-0.488196	0.770546	-0.104573
0.767964	-0.26827	0.767964	-0.10836
0.764946	-0.288972	0.764946	-0.112703
0.766046	-0.465162	0.766046	-0.111131
0.763759	-0.0396373	0.763759	-0.114386
0.764476	-0.372956	0.764476	-0.113371
0.761723	-0.345091	0.761723	-0.117242
0.761627	-0.401574	0.761627	-0.117375
0.762037	-0.39342	0.762037	-0.116805
0.758031	-0.572787	0.758031	-0.122321
0.759869	-0.516897	0.759869	-0.119808
0.757255	-0.315592	0.757255	-0.123372
0.757731	-0.3769	0.757731	-0.122727
0.757573	-0.571478	0.757573	-0.122942
0.75625	-0.377022	0.75625	-0.124725
0.753191	-0.18323	0.753191	-0.128789
0.753839	-0.371839	0.753839	-0.127934
0.753859	-0.682313	0.753859	-0.127908
0.751696	-0.0930632	0.751696	-0.130745
0.750154	-0.244168	0.750154	-0.132741
0.74888	-0.509921	0.74888	-0.134375
0.747554	-0.490161	0.747554	-0.136061
0.746972	-0.314386	0.746972	-0.136798
0.744852	-0.328139	0.744852	-0.139453
0.74583	-0.223983	0.74583	-0.138233
0.74162	-0.188444	0.74162	-0.143431
0.741284	-0.0668805	0.741284	-0.143839
0.740903	-0.399674	0.740903	-0.144302
0.736311	-0.202289	0.736311	-0.149786
0.739227	-0.424618	0.739227	-0.146322
0.737962	-0.172457	0.737962	-0.147833
0.737145	-0.157786	0.737145	-0.148802
0.737365	-0.231806	0.737365	-0.148541
0.73647	-0.245628	0.73647	-0.149599
0.733662	-0.207198	0.733662	-0.152875
0.733593	-0.293861	0.733593	-0.152956
0.733521	-0.354957	0.733521	-0.153039
0.72884	-0.146556	0.72884	-0.158368
0.729152	-0.107085	0.729152	-0.158017
0.729579	-0.552898	0.729579	-0.157538
0.727101	-0.146598	0.727101	-0.160308
0.727064	-0.183198	0.727064	-0.160349
0.728725	-0.368341	0.728725	-0.158497
0.726562	-0.210888	0.726562	-0.160905
0.72722	-0.589095	0.72722	-0.160176
0.724548	-0.264097	0.724548	-0.163116
0.722212	-0.154495	0.722212	-0.165647
0.723826	-0.643266	0.723826	-0.163903
0.719369	-0.0340371	0.719369	-0.168678
0.718091	-0.0485037	0.718091	-0.170024
0.716183	-0.140994	0.716183	-0.172012
0.71698	-0.170685	0.71698	-0.171184
0.713993	-0.0598726	0.713993	-0.174265
0.715798	-0.329159	0.715798	-0.17241
0.714553	-0.11234	0.714553	-0.173692
0.712428	-0.0936331	0.712428	-0.175857
0.712395	-0.174956	0.712395	-0.17589
0.709946	-0.2373	0.709946	-0.178351
0.708208	-0.156444	0.708208	-0.180073
0.709736	-0.421861	0.709736	-0.17856
0.707469	-0.0753698	0.707469	-0.180801
0.7069	0.0413374	0.7069	-0.181358
0.706918	-0.124759	0.706918	-0.181342
0.705397	-0.0671333	0.705397	-0.182823
0.703511	0.0614807	0.703511	-0.184642
0.702992	-0.219577	0.702992	-0.185138
0.701919	-0.136225	0.701919	-0.186161
0.700412	-0.0313141	0.700412	-0.187585
0.702402	-0.417895	0.702402	-0.185701
0.70017	-0.366037	0.70017	-0.187812
0.697735	-0.130768	0.697735	-0.190084
0.698677	-0.301287	0.698677	-0.189209
0.693994	-0.0610481	0.693994	-0.193511
0.69421	-0.309703	0.69421	-0.193314
0.695316	-0.173945	0.695316	-0.192309
0.691749	0.130844	0.691749	-0.19553
0.691966	-0.274201	0.691966	-0.195336
0.689449	-0.0105712	0.689449	-0.197572
0.688823	0.173602	0.688823	-0.198123
0.689548	-0.0298368	0.689548	-0.197484
0.68668	-0.242361	0.68668	-0.199994
0.68697	-0.0108189	0.68697	-0.199742
0.68578	-0.0801744	0.68578	-0.200772
0.683496	-0.0244865	0.683496	-0.20273
0.682454	0.203014	0.682454	-0.203615
0.682883	-0.161898	0.682883	-0.203252
0.683178	0.00597524	0.683178	-0.203001
0.678986	-0.105805	0.678986	-0.206522
0.678233	-0.0408542	0.678233	-0.207146
0.677669	-0.0627883	0.677669	-0.207611
0.67859	-0.247937	0.67859	-0.20685
0.672382	0.413588	0.672382	-0.211899
0.675836	-0.0946718	0.675836	-0.209112
0.672627	0.140658	0.672627	-0.211703
0.673075	-0.321795	0.673075	-0.211345
0.670059	-0.180212	0.670059	-0.213744
0.670719	-0.0956658	0.670719	-0.213222
0.669312	-0.116602	0.669312	-0.214331
0.671611	-0.131282	0.671611	-0.212514
0.670328	-0.207595	0.670328	-0.213531
0.665938	0.282371	0.665938	-0.216956
0.667026	-0.0542931	0.667026	-0.216114
0.666175	-0.208063	0.666175	-0.216773
0.664207	0.0929666	0.664207	-0.218283
0.663546	-0.0979028	0.663546	-0.218786
0.660999	0.102824	0.660999	-0.220709
0.662089	-0.108989	0.662089	-0.219889
0.660373	-0.157456	0.660373	-0.221177
0.658381	-0.102161	0.658381	-0.222657
0.659869	-0.191003	0.659869	-0.221553
0.657944	-0.236222	0.657944	-0.222979
0.656579	-0.0712048	0.656579	-0.223981
0.655328	0.0841044	0.655328	-0.224893
0.655328	-0.22245	0.655328	-0.224893
0.653719	-0.0162305	0.653719	-0.226057
0.651441	0.0819499	0.651441	-0.227686
0.651818	-0.0163044	0.651818	-0.227418
0.653087	-0.631954	0.653087	-0.226511
0.649255	-0.144173	0.649255	-0.229232
0.648519	-0.164003	0.648519	-0.229747
0.648778	-0.176702	0.648778	-0.229566
0.64712	-0.217648	0.64712	-0.230723
0.645584	-0.19462	0.645584	-0.231785
0.646568	-0.341917	0.646568	-0.231106
0.644491	-0.301339	0.644491	-0.232536
0.641326	-0.0371087	0.641326	-0.234684
0.639995	-0.0349996	0.639995	-0.235578
0.640047	-0.157757	0.640047	-0.235543
0.638451	-0.360946	0.638451	-0.236605
0.638829	-0.396802	0.638829	-0.236354
0.640218	-0.460182	0.640218	-0.235428
0.638181	-0.427382	0.638181	-0.236784
0.637325	-0.0858821	0.637325	-0.237349
0.634553	-0.148144	0.634553	-0.239162
0.633734	-0.408372	0.633734	-0.239693
0.63316	-0.0402415	0.63316	-0.240064
0.632601	-0.313514	0.632601	-0.240423
0.631644	-0.465552	0.631644	-0.241036
0.631798	-0.426591	0.631798	-0.240938
0.632444	-0.589584	0.632444	-0.240524
0.628348	-0.25073	0.628348	-0.243126
0.627722	-0.398274	0.627722	-0.243518
0.62869	-0.386107	0.62869	-0.24291
0.628148	-0.387241	0.628148	-0.243251
0.626753	-0.491649	0.626753	-0.244124
0.626176	-0.636102	0.626176	-0.244483
0.6231	-0.0199015	0.6231	-0.246378
0.622185	-0.449073	0.622185	-0.246937
0.621583	-0.47617	0.621583	-0.247302
0.620242	-0.34706	0.620242	-0.248113
0.622059	-0.355888	0.622059	-0.247013
0.619888	-0.478475	0.619888	-0.248326
0.619079	-0.577986	0.619079	-0.248811
0.615695	-0.508904	0.615695	-0.25082
0.616841	-0.612602	0.616841	-0.250144
0.614826	-0.68425	0.614826	-0.251331
0.61275	-0.406071	0.61275	-0.25254
0.611253	-0.434533	0.611253	-0.253405
0.613026	-0.52862	0.613026	-0.25238
0.610806	-0.366414	0.610806	-0.253662
0.610848	-0.58738	0.610848	-0.253637
0.607295	-0.328976	0.607295	-0.255659
0.607659	-0.42467	0.607659	-0.255453
0.606223	-0.258366	0.606223	-0.256262
0.60449	-0.316046	0.60449	-0.257229
0.604654	-0.504395	0.604654	-0.257138
0.605951	-0.812758	0.605951	-0.256414
0.601949	-0.32941	0.601949	-0.258632
0.603683	-0.534704	0.603683	-0.257677
0.60378	-0.672563	0.60378	-0.257623
0.599612	-0.745359	0.599612	-0.259907
0.599227	-0.81435	0.599227	-0.260116
0.600558	-0.760184	0.600558	-0.259393
0.602464	-0.955149	0.602464	-0.258349
0.596707	-0.675295	0.596707	-0.261472
0.597897	-0.850125	0.597897	-0.260834
0.595492	-0.445637	0.595492	-0.262119
0.59595	-0.791205	0.59595	-0.261876
0.595191	-0.781465	0.595191	-0.262279
0.594289	-0.812709	0.594289	-0.262757
0.591849	-0.939499	0.591849	-0.264038
0.591495	-0.726786	0.591495	-0.264223
0.590674	-0.905152	0.590674	-0.26465
0.58601	-0.424663	0.58601	-0.267043
0.587246	-0.908997	0.587246	-0.266414
0.586085	-0.658442	0.586085	-0.267004
0.585843	-0.623776	0.585843	-0.267128
0.584059	-0.621547	0.584059	-0.268027
0.584951	-0.882411	0.584951	-0.267578
0.58324	-0.656337	0.58324	-0.268438
0.580371	-0.668548	0.580371	-0.269864
0.581438	-0.838422	0.581438	-0.269336
0.577983	-0.623968	0.577983	-0.271036
0.57756	-0.754526	0.57756	-0.271242
0.578028	-0.995802	0.578028	-0.271013
0.576933	-0.770579	0.576933	-0.271546
0.576279	-0.737315	0.576279	-0.271863
0.573948	-0.653769	0.573948	-0.272985
0.57341	-0.855817	0.57341	-0.273242
0.572754	-0.67832	0.572754	-0.273555
0.570996	-0.449483	0.570996	-0.274387
0.570372	-1.00422	0.570372	-0.274681
0.569761	-0.822839	0.569761	-0.274968
0.569216	-1.01121	0.569216	-0.275224
0.568464	-0.865026	0.568464	-0.275575
0.566597	-0.765175	0.566597	-0.276441
0.567083	-0.815909	0.567083	-0.276216
0.561919	-0.62633	0.561919	-0.278578
0.562667	-0.702646	0.562667	-0.27824
0.562061	-0.603684	0.562061	-0.278515
0.562049	-0.782871	0.562049	-0.27852
0.560868	-0.609796	0.560868	-0.279053
0.561452	-1.1614	0.561452	-0.278789
0.558272	-0.83151	0.558272	-0.280213
0.559678	-1.12335	0.559678	-0.279586
0.55788	-0.874358	0.55788	-0.280387
0.557653	-1.07423	0.557653	-0.280487
0.554694	-0.868642	0.554694	-0.281789
0.554549	-0.834297	0.554549	-0.281852
0.552588	-0.885118	0.552588	-0.282705
0.552715	-1.10372	0.552715	-0.28265
0.549858	-0.692708	0.549858	-0.283879
0.550456	-0.934149	0.550456	-0.283623
0.548874	-0.858274	0.548874	-0.284298
0.547525	-0.72134	0.547525	-0.28487
0.544248	-0.641695	0.544248	-0.286245
0.545881	-0.940327	0.545881	-0.285562
0.543251	-0.798554	0.543251	-0.286659
0.544288	-0.8248	0.544288	-0.286228
0.541953	-0.853056	0.541953	-0.287195
0.541325	-0.762376	0.541325	-0.287454
0.540759	-0.934084	0.540759	-0.287686
0.541898	-1.13664	0.541898	-0.287218
0.537141	-0.669342	0.537141	-0.289156
0.538381	-0.929004	0.538381	-0.288655
0.535046	-0.681597	0.535046	-0.289997
0.536681	-0.811506	0.536681	-0.289342
0.540284	-1.2674	0.540284	-0.28788
0.535054	-1.13383	0.535054	-0.289994
0.534839	-1.10462	0.534839	-0.29008
0.532449	-1.06587	0.532449	-0.291028
0.530462	-0.917629	0.530462	-0.291809
0.532819	-1.48191	0.532819	-0.290882
0.530107	-0.89879	0.530107	-0.291948
0.530457	-0.935462	0.530457	-0.291811
0.523618	-0.626913	0.523618	-0.294446
0.526155	-0.869495	0.526155	-0.293478
0.528432	-1.33057	0.528432	-0.2926
0.525669	-0.956601	0.525669	-0.293664
0.52572	-1.08537	0.52572	-0.293644
0.522053	-1.11776	0.522053	-0.295038
0.521418	-1.13826	0.521418	-0.295277
0.519723	-0.68394	0.519723	-0.295911
0.519892	-0.923224	0.519892	-0.295848
0.51833	-0.932716	0.51833	-0.296429
0.518365	-1.1649	0.518365	-0.296416
0.516645	-0.955856	0.516645	-0.297051
0.518187	-1.19282	0.518187	-0.296482
0.517005	-1.33251	0.517005	-0.296919
0.515333	-0.920046	0.515333	-0.297533
0.511827	-1.14641	0.511827	-0.298805
0.514232	-1.26947	0.514232	-0.297934
0.514003	-1.27507	0.514003	-0.298018
0.509426	-1.14312	0.509426	-0.299666
0.510644	-1.31096	0.510644	-0.29923
0.509278	-1.2457	0.509278	-0.299719
0.51011	-1.30722	0.51011	-0.299422
0.50598	-0.855478	0.50598	-0.300885
0.506481	-1.03419	0.506481	-0.300709
0.503784	-0.779355	0.503784	-0.301653
0.503949	-1.35586	0.503949	-0.301596
0.503821	-1.16825	0.503821	-0.30164
0.502009	-0.997725	0.502009	-0.302268
0.498408	-1.1431	0.498408	-0.303502
0.500255	-1.20145	0.500255	-0.302872
0.498609	-1.12568	0.498609	-0.303434
0.500141	-1.36709	0.500141	-0.302911
0.495674	-1.18148	0.495674	-0.304426
0.497555	-1.42167	0.497555	-0.303792
0.494526	-1.30255	0.494526	-0.304811
0.496034	-1.57051	0.496034	-0.304305
0.494443	-1.44933	0.494443	-0.304839
0.490402	-0.933244	0.490402	-0.306178
0.490295	-1.1378	0.490295	-0.306214
0.488912	-0.963097	0.488912	-0.306666
0.489468	-1.24638	0.489468	-0.306485
0.489227	-1.46851	0.489227	-0.306564
0.485715	-1.1681	0.485715	-0.307703
0.487736	-1.47313	0.487736	-0.307049
0.485932	-1.21021	0.485932	-0.307634
0.483869	-1.4354	0.483869	-0.308296
0.485423	-1.8311	0.485423	-0.307797
0.480269	-1.00504	0.480269	-0.309438
0.481024	-1.19546	0.481024	-0.3092
0.479425	-1.05384	0.479425	-0.309704
0.478042	-1.117	0.478042	-0.310136
0.476251	-1.03178	0.476251	-0.310693
0.477039	-1.55421	0.477039	-0.310449
0.477674	-1.30835	0.477674	-0.310251
0.475365	-1.42305	0.475365	-0.310967
0.472792	-1.14837	0.472792	-0.311757
0.474088	-1.24365	0.474088	-0.31136
0.47213	-1.27648	0.47213	-0.311959
0.472147	-1.39235	0.472147	-0.311954
0.471586	-1.48998	0.471586	-0.312124
0.468465	-1.30927	0.468465	-0.313066
0.468539	-1.25466	0.468539	-0.313044
0.466611	-1.29333	0.466611	-0.31362
0.466571	-1.30417	0.466571	-0.313632
0.465759	-1.27787	0.465759	-0.313874
0.464249	-1.44777	0.464249	-0.31432
0.464386	-1.38046	0.464386	-0.31428
0.462575	-1.3791	0.462575	-0.314812
0.461861	-1.44698	0.461861	-0.315021
0.460789	-1.43897	0.460789	-0.315333
0.459261	-1.10463	0.459261	-0.315776
0.457734	-1.17084	0.457734	-0.316216
0.456809	-1.30414	0.456809	-0.316481
0.457373	-1.61395	0.457373	-0.316319
0.455226	-1.26562	0.455226	-0.316932
0.455351	-1.3901	0.455351	-0.316897
0.45454	-1.5956	0.45454	-0.317127
0.452877	-1.53536	0.452877	-0.317597
0.451647	-1.22121	0.451647	-0.317942
0.44973	-1.16175	0.44973	-0.318477
0.44907	-1.40282	0.44907	-0.31866
0.448751	-1.48487	0.448751	-0.318749
0.447433	-1.34768	0.447433	-0.319113
0.44647	-1.15439	0.44647	-0.319378
0.444083	-1.31022	0.444083	-0.32003
0.443402	-1.19676	0.443402	-0.320214
0.44388	-1.63379	0.44388	-0.320085
0.441269	-1.17043	0.441269	-0.32079
0.440154	-1.29176	0.440154	-0.321089
0.440907	-1.36917	0.440907	-0.320888
0.440736	-1.58633	0.440736	-0.320933
0.439126	-1.27345	0.439126	-0.321364
0.439238	-1.4579	0.439238	-0.321334
0.439532	-1.73415	0.439532	-0.321256
0.4368	-1.45364	0.4368	-0.321981
0.434841	-1.4799	0.434841	-0.322497
0.433528	-1.53159	0.433528	-0.32284
0.433272	-1.42547	0.433272	-0.322907
0.432305	-1.51936	0.432305	-0.323158
0.432478	-1.59038	0.432478	-0.323113
0.430695	-1.38801	0.430695	-0.323575
0.429513	-1.32739	0.429513	-0.323879
0.429709	-1.60335	0.429709	-0.323828
0.428879	-1.46074	0.428879	-0.324042
0.425518	-1.18959	0.425518	-0.324897
0.425937	-1.45252	0.425937	-0.324791
0.424061	-1.68272	0.424061	-0.325264
0.423196	-1.55847	0.423196	-0.325481
0.422643	-1.54475	0.422643	-0.325619
0.422387	-1.72044	0.422387	-0.325683
0.419975	-1.53963	0.419975	-0.326283
0.422134	-1.75272	0.422134	-0.325746
0.420944	-1.55265	0.420944	-0.326043
0.418446	-1.83099	0.418446	-0.32666
0.416308	-1.303	0.416308	-0.327184
0.416556	-1.47631	0.416556	-0.327123
0.415454	-1.41238	0.415454	-0.327392
0.4154	-1.57086	0.4154	-0.327405
0.416831	-1.90525	0.416831	-0.327056
0.41275	-1.61317	0.41275	-0.328046
0.410663	-1.46427	0.410663	-0.328546
0.408465	-1.30637	0.408465	-0.329069
0.411436	-1.63326	0.411436	-0.328361
0.408943	-1.48684	0.408943	-0.328956
0.408071	-1.66163	0.408071	-0.329162
0.405126	-1.39624	0.405126	-0.329854
0.40702	-1.38863	0.40702	-0.32941
0.404875	-1.43503	0.404875	-0.329913
0.405376	-1.55754	0.405376	-0.329796
0.402729	-1.35614	0.402729	-0.330412
0.400488	-1.42159	0.400488	-0.330929
0.40084	-1.64638	0.40084	-0.330848
0.400445	-1.73856	0.400445	-0.330939
0.398663	-1.56773	0.398663	-0.331347
0.399015	-1.78625	0.399015	-0.331267
0.395648	-1.63899	0.395648	-0.332032
0.395455	-1.49526	0.395455	-0.332075
0.393736	-1.63693	0.393736	-0.332461
0.394004	-1.48247	0.394004	-0.332401
0.393552	-1.75767	0.393552	-0.332502
0.391499	-1.67173	0.391499	-0.33296
0.391075	-1.70188	0.391075	-0.333055
0.389389	-1.58105	0.389389	-0.333427
0.389537	-1.83501	0.389537	-0.333395
0.38984	-1.79373	0.38984	-0.333328
0.386678	-1.74896	0.386678	-0.334022
0.387615	-1.76839	0.387615	-0.333817
0.384646	-1.60458	0.384646	-0.334464
0.384348	-1.57179	0.384348	-0.334528
0.382812	-1.3922	0.382812	-0.33486
0.384003	-1.86152	0.384003	-0.334603
0.381611	-1.65969	0.381611	-0.335118
0.379137	-1.66081	0.379137	-0.335645
0.379615	-1.61612	0.379615	-0.335544
0.381015	-2.07582	0.381015	-0.335245
0.376963	-1.60772	0.376963	-0.336105
0.375029	-1.68277	0.375029	-0.336511
0.375887	-1.79924	0.375887	-0.336331
0.374149	-1.58055	0.374149	-0.336695
0.374953	-1.75552	0.374953	-0.336527
0.3737	-1.85634	0.3737	-0.336788
0.373982	-2.0989	0.373982	-0.33673
0.370717	-1.95899	0.370717	-0.337406
0.370135	-1.98985	0.370135	-0.337526
0.368346	-1.74259	0.368346	-0.337892
0.366917	-1.91556	0.366917	-0.338183
0.368587	-1.952	0.368587	-0.337843
0.364866	-1.73606	0.364866	-0.338598
0.363258	-2.08096	0.363258	-0.338921
0.363362	-1.83188	0.363362	-0.3389
0.362616	-1.73082	0.362616	-0.33905
0.359701	-1.72147	0.359701	-0.33963
0.360544	-1.84146	0.360544	-0.339463
0.359229	-2.00533	0.359229	-0.339723
0.360357	-1.73627	0.360357	-0.3395
0.358826	-1.87075	0.358826	-0.339802
0.357661	-2.00115	0.357661	-0.340032
0.353969	-1.71571	0.353969	-0.340753
0.354752	-1.83023	0.354752	-0.340601
0.352778	-1.73463	0.352778	-0.340983
0.353697	-2.08223	0.353697	-0.340805
0.352112	-1.82433	0.352112	-0.341111
0.351591	-1.99857	0.351591	-0.341212
0.348853	-1.64193	0.348853	-0.341736
0.349349	-1.76953	0.349349	-0.341641
0.348427	-1.87821	0.348427	-0.341817
0.348137	-1.92205	0.348137	-0.341872
0.346123	-2.01279	0.346123	-0.342253
0.342478	-1.81785	0.342478	-0.342936
0.343785	-1.82768	0.343785	-0.342692
0.342329	-1.66375	0.342329	-0.342964
0.340468	-1.79036	0.340468	-0.343309
0.341264	-1.76341	0.341264	-0.343162
0.339262	-1.92536	0.339262	-0.343532
0.337963	-1.91706	0.337963	-0.34377
0.336369	-1.75135	0.336369	-0.344062
0.339045	-1.90192	0.339045	-0.343572
0.337586	-2.25062	0.337586	-0.343839
0.336291	-2.01785	0.336291	-0.344076
0.33578	-2.01873	0.33578	-0.344169
0.334656	-1.98817	0.334656	-0.344373
0.332906	-2.0299	0.332906	-0.344689
0.329118	-1.76338	0.329118	-0.345367
0.330726	-1.85669	0.330726	-0.34508
0.327626	-1.7427	0.327626	-0.345632
0.328849	-1.83635	0.328849	-0.345415
0.327756	-2.19339	0.327756	-0.345609
0.321919	-1.76675	0.321919	-0.346631
0.321514	-1.63172	0.321514	-0.346701
0.321997	-1.89446	0.321997	-0.346618
0.323406	-2.10575	0.323406	-0.346373
0.324244	-2.04313	0.324244	-0.346226
0.323174	-1.86658	0.323174	-0.346413
0.320363	-1.69608	0.320363	-0.3469
0.322619	-2.07164	0.322619	-0.34651
0.317077	-1.99015	0.317077	-0.347464
0.317742	-1.59985	0.317742	-0.347351
0.315121	-1.66031	0.315121	-0.347797
0.314849	-1.8766	0.314849	-0.347843
0.314161	-2.04946	0.314161	-0.347959
0.316347	-2.34897	0.316347	-0.347589
0.313321	-2.24317	0.313321	-0.348101
0.313479	-2.02965	0.313479	-0.348074
0.311259	-2.11163	0.311259	-0.348447
0.310425	-2.32502	0.310425	-0.348586
0.308806	-1.94168	0.308806	-0.348856
0.307451	-1.89764	0.307451	-0.34908
0.305981	-2	0.305981	-0.349322
0.30635	-2.13437	0.30635	-0.349261
0.305945	-2.16204	0.305945	-0.349328
0.303802	-2.20263	0.303802	-0.349679
0.301274	-1.799	0.301274	-0.35009
0.302656	-2.13647	0.302656	-0.349865
0.300931	-2.12038	0.300931	-0.350145
0.301058	-2.30792	0.301058	-0.350124
0.297611	-1.8448	0.297611	-0.350679
0.299286	-2.16378	0.299286	-0.35041
0.296964	-2.3198	0.296964	-0.350782
0.294718	-1.94609	0.294718	-0.351139
0.293554	-1.90153	0.293554	-0.351322
0.293055	-2.16745	0.293055	-0.351401
0.293439	-2.18577	0.293439	-0.351341
0.290186	-1.88551	0.290186	-0.351851
0.289165	-1.86868	0.289165	-0.35201
0.289677	-1.82426	0.289677	-0.35193
0.286694	-1.64533	0.286694	-0.352392
0.289289	-2.09941	0.289289	-0.35199
0.286803	-2.1107	0.286803	-0.352375
0.287558	-2.20745	0.287558	-0.352259
0.284435	-1.91979	0.284435	-0.352739
0.285242	-2.37709	0.285242	-0.352615
0.282571	-2.05837	0.282571	-0.353023
0.280111	-1.94358	0.280111	-0.353396
0.27964	-1.89588	0.27964	-0.353467
0.279298	-2.1424	0.279298	-0.353518
0.278771	-1.97727	0.278771	-0.353598
0.277409	-1.93809	0.277409	-0.353802
0.279136	-2.03577	0.279136	-0.353543
0.273875	-1.92743	0.273875	-0.354327
0.278639	-2.24593	0.278639	-0.353617
0.273053	-1.65516	0.273053	-0.354448
0.272831	-2.0063	0.272831	-0.354481
0.273758	-2.18642	0.273758	-0.354344
0.273655	-2.31656	0.273655	-0.35436
0.27194	-2.32124	0.27194	-0.354612
0.269175	-1.99699	0.269175	-0.355017
0.268996	-2.23127	0.268996	-0.355043
0.266584	-2.08184	0.266584	-0.355392
0.267251	-2.32407	0.267251	-0.355296
0.263967	-2.1744	0.263967	-0.355769
0.262246	-2.18423	0.262246	-0.356014
0.261169	-2.08758	0.261169	-0.356167
0.263843	-2.482	0.263843	-0.355786
0.261324	-2.40557	0.261324	-0.356145
0.260255	-2.20418	0.260255	-0.356297
0.258165	-1.84825	0.258165	-0.356592
0.257899	-2.12837	0.257899	-0.356629
0.258978	-2.45062	0.258978	-0.356477
0.254478	-2.01447	0.254478	-0.357107
0.254712	-2.16627	0.254712	-0.357074
0.254886	-2.31279	0.254886	-0.35705
0.251341	-1.72425	0.251341	-0.35754
0.254261	-2.3041	0.254261	-0.357137
0.25225	-2.1262	0.25225	-0.357415
0.248719	-2.33517	0.248719	-0.3579
0.249898	-2.30751	0.249898	-0.357739
0.249396	-2.24752	0.249396	-0.357807
0.245872	-2.11999	0.245872	-0.358286
0.24727	-2.24135	0.24727	-0.358097
0.246649	-2.03309	0.246649	-0.358181
0.244274	-2.19754	0.244274	-0.358502
0.243855	-2.29778	0.243855	-0.358558
0.244832	-2.5376	0.244832	-0.358427
0.244436	-2.48559	0.244436	-0.35848
0.239777	-2.24397	0.239777	-0.359102
0.23979	-2.16505	0.23979	-0.359101
0.240841	-2.48189	0.240841	-0.358961
0.237909	-2.26278	0.237909	-0.359349
0.235646	-2.04848	0.235646	-0.359647
0.236526	-2.29457	0.236526	-0.359531
0.235845	-2.39391	0.235845	-0.359621
0.235445	-2.50385	0.235445	-0.359673
0.233171	-2.45023	0.233171	-0.35997
0.2311	-1.96654	0.2311	-0.360238
0.232102	-2.38009	0.232102	-0.360108
0.231697	-2.40161	0.231697	-0.360161
0.229653	-2.39873	0.229653	-0.360424
0.227275	-2.22469	0.227275	-0.360729
0.227001	-2.0463	0.227001	-0.360764
0.227039	-2.42299	0.227039	-0.360759
0.226231	-2.25358	0.226231	-0.360862
0.225617	-2.42836	0.225617	-0.36094
0.224723	-2.22343	0.224723	-0.361053
0.219549	-2.06316	0.219549	-0.361703
0.222164	-2.38332	0.222164	-0.361376
0.221108	-2.09695	0.221108	-0.361508
0.220131	-2.2576	0.220131	-0.36163
0.215963	-1.87344	0.215963	-0.362147
0.216252	-2.11728	0.216252	-0.362112
0.215071	-2.14447	0.215071	-0.362257
0.215479	-2.33649	0.215479	-0.362207
0.217809	-2.60759	0.217809	-0.361919
0.21454	-2.40428	0.21454	-0.362322
0.214279	-2.56647	0.214279	-0.362354
0.21251	-2.32298	0.21251	-0.36257
0.209809	-2.25507	0.209809	-0.362898
0.208569	-1.91393	0.208569	-0.363048
0.206957	-2.08894	0.206957	-0.363242
0.208435	-2.25721	0.208435	-0.363064
0.209255	-2.6669	0.209255	-0.362965
0.207355	-2.67335	0.207355	-0.363194
0.203237	-2.09226	0.203237	-0.363686
0.202196	-2.14665	0.202196	-0.363809
0.19976	-2.12405	0.19976	-0.364096
0.20117	-2.32921	0.20117	-0.36393
0.198968	-1.98263	0.198968	-0.364189
0.20193	-2.57068	0.20193	-0.36384
0.199036	-2.18372	0.199036	-0.36418
0.200135	-2.36592	0.200135	-0.364052
0.199108	-2.6671	0.199108	-0.364172
0.194481	-1.91842	0.194481	-0.36471
0.193355	-1.97505	0.193355	-0.36484
0.193127	-2.25626	0.193127	-0.364866
0.19262	-1.98869	0.19262	-0.364925
0.193506	-2.41112	0.193506	-0.364823
0.189326	-2.14352	0.189326	-0.365301
0.190102	-2.1065	0.190102	-0.365213
0.187947	-2.06965	0.187947	-0.365458
0.188438	-2.41537	0.188438	-0.365402
0.185975	-2.0872	0.185975	-0.36568
0.182949	-1.65574	0.182949	-0.36602
0.185118	-2.22736	0.185118	-0.365777
0.183504	-2.18921	0.183504	-0.365958
0.181401	-2.30643	0.181401	-0.366192
0.179943	-1.89784	0.179943	-0.366354
0.179733	-1.95723	0.179733	-0.366377
0.176966	-2.07066	0.176966	-0.366682
0.176553	-2.22185	0.176553	-0.366727
0.176842	-1.88386	0.176842	-0.366695
0.174985	-1.94236	0.174985	-0.366898
0.173249	-2.08079	0.173249	-0.367087
0.171876	-1.87668	0.171876	-0.367236
0.174185	-2.48795	0.174185	-0.366985
0.169243	-1.85951	0.169243	-0.367519
0.171529	-2.11577	0.171529	-0.367273
0.168542	-1.84856	0.168542	-0.367594
0.168651	-2.05734	0.168651	-0.367583
0.166078	-2.07081	0.166078	-0.367857
0.169761	-2.58595	0.169761	-0.367463
0.162163	-2.00493	0.162163	-0.36827
0.165482	-2.21781	0.165482	-0.36792
0.162362	-1.95599	0.162362	-0.368249
0.160648	-1.79824	0.160648	-0.368429
0.159384	-2.05334	0.159384	-0.368561
0.161218	-2.22184	0.161218	-0.36837
0.155622	-1.69177	0.155622	-0.368951
0.159678	-2.24187	0.159678	-0.368531
0.156844	-2.15436	0.156844	-0.368825
0.157055	-2.18918	0.157055	-0.368803
0.155093	-2.12731	0.155093	-0.369006
0.154861	-2.14482	0.154861	-0.369029
0.152737	-2.04493	0.152737	-0.369247
0.150805	-1.90744	0.150805	-0.369444
0.148362	-1.76465	0.148362	-0.369692
0.148531	-2.22937	0.148531	-0.369675
0.150025	-2.16287	0.150025	-0.369523
0.151217	-2.2754	0.151217	-0.369402
0.148925	-2.12436	0.148925	-0.369635
0.148368	-2.34153	0.148368	-0.369691
0.146294	-2.41435	0.146294	-0.3699
0.144386	-1.92477	0.144386	-0.370091
0.141132	-1.74952	0.141132	-0.370414
0.145117	-2.3045	0.145117	-0.370018
0.141629	-2.12146	0.141629	-0.370365
0.139856	-2.21496	0.139856	-0.37054
0.139326	-2.03066	0.139326	-0.370592
0.140659	-2.2583	0.140659	-0.370461
0.138353	-2.27359	0.138353	-0.370688
0.137544	-2.52323	0.137544	-0.370767
0.135698	-2.26472	0.135698	-0.370948
0.133202	-2.07401	0.133202	-0.37119
0.133929	-1.98359	0.133929	-0.371119
0.135167	-2.39309	0.135167	-0.370999
0.133175	-2.27523	0.133175	-0.371192
0.131441	-2.18245	0.131441	-0.37136
0.129788	-2.2055	0.129788	-0.371518
0.130369	-2.31834	0.130369	-0.371463
0.132336	-2.65051	0.132336	-0.371273
0.129991	-2.92082	0.129991	-0.371499
0.12805	-2.49992	0.12805	-0.371685
0.126768	-2.56394	0.126768	-0.371807
0.125832	-2.23817	0.125832	-0.371895
0.121423	-2.12008	0.121423	-0.37231
0.120619	-2.00144	0.120619	-0.372386
0.119127	-2.04952	0.119127	-0.372525
0.11771	-1.90572	0.11771	-0.372656
0.118434	-2.44072	0.118434	-0.372589
0.11831	-2.22246	0.11831	-0.372601
0.115704	-2.09184	0.115704	-0.372841
0.115707	-2.19242	0.115707	-0.372841
0.113673	-1.88498	0.113673	-0.373028
0.113347	-2.07831	0.113347	-0.373058
0.113895	-2.37881	0.113895	-0.373008
0.111317	-2.20957	0.111317	-0.373243
0.109772	-2.12214	0.109772	-0.373383
0.112369	-2.58918	0.112369	-0.373147
0.107723	-2.18721	0.107723	-0.373569
0.106743	-1.9093	0.106743	-0.373657
0.106992	-2.18305	0.106992	-0.373634
0.107482	-2.2468	0.107482	-0.37359
0.106204	-2.61821	0.106204	-0.373705
0.102756	-2.3301	0.102756	-0.374013
0.10428	-2.695	0.10428	-0.373877
0.0995573	-2.04668	0.0995573	-0.374296
0.10014	-2.21626	0.10014	-0.374245
0.0999861	-2.44918	0.0999861	-0.374258
0.0995237	-2.44696	0.0995237	-0.374299
0.100469	-2.71204	0.100469	-0.374216
0.100241	-2.97441	0.100241	-0.374236
0.099202	-2.96025	0.099202	-0.374327
0.100892	-3.25103	0.100892	-0.374178
0.0995825	-3.06547	0.0995825	-0.374294
0.0958934	-2.56783	0.0958934	-0.374617
0.0967603	-3.0617	0.0967603	-0.374542
0.0953428	-3.25572	0.0953428	-0.374665
0.0935331	-2.82903	0.0935331	-0.374823
0.0891195	-2.39718	0.0891195	-0.375203
0.0907879	-2.89655	0.0907879	-0.37506
0.0890998	-2.89405	0.0890998	-0.375205
0.0878686	-2.89268	0.0878686	-0.37531
0.088056	-2.77262	0.088056	-0.375294
0.0893763	-3.06042	0.0893763	-0.375181
0.0897102	-3.20038	0.0897102	-0.375152
0.082762	-2.74554	0.082762	-0.375743
0.0816171	-2.32909	0.0816171	-0.375839
0.0825806	-2.91056	0.0825806	-0.375758
0.08406	-3.07279	0.08406	-0.375633
0.0833925	-3.28108	0.0833925	-0.37569
0.0813162	-3.07173	0.0813162	-0.375864
0.0810313	-3.06645	0.0810313	-0.375888
0.0783913	-2.95414	0.0783913	-0.376109
0.0781704	-3.05517	0.0781704	-0.376127
0.0787043	-3.26529	0.0787043	-0.376083
0.0783359	-3.58175	0.0783359	-0.376113
0.0772618	-3.48574	0.0772618	-0.376203
0.0780192	-3.43886	0.0780192	-0.37614
0.0722185	-3.12557	0.0722185	-0.376618
0.0713543	-3.0453	0.0713543	-0.376689
0.0731878	-3.67687	0.0731878	-0.376539
0.0730994	-3.67848	0.0730994	-0.376546
0.0716727	-3.66417	0.0716727	-0.376663
0.0694303	-3.19725	0.0694303	-0.376846
0.0671211	-3.11163	0.0671211	-0.377033
0.0665939	-3.48487	0.0665939	-0.377075
0.0688378	-3.59534	0.0688378	-0.376894
0.0667827	-3.66549	0.0667827	-0.37706
0.0633214	-3.23714	0.0633214	-0.377338
0.0630939	-3.16791	0.0630939	-0.377356
0.0616221	-3.13232	0.0616221	-0.377474
0.0642458	-3.66081	0.0642458	-0.377264
0.0621812	-3.57891	0.0621812	-0.377429
0.0601896	-3.62384	0.0601896	-0.377587
0.0621837	-3.94865	0.0621837	-0.377429
0.0560474	-3.29478	0.0560474	-0.377914
0.0564805	-3.51036	0.0564805	-0.37788
0.0548939	-3.42118	0.0548939	-0.378004
0.0538058	-3.4038	0.0538058	-0.378089
0.0535324	-3.56348	0.0535324	-0.378111
0.0546404	-3.72867	0.0546404	-0.378024
0.0531667	-3.52374	0.0531667	-0.378139
0.0547204	-4.28245	0.0547204	-0.378018
0.0513176	-3.57757	0.0513176	-0.378283

## Sheet: Figure 4A
	Trial 1	Trial 2	Trial 3	Trial 4	Trial 5
Time (ns)	Force (pN)	Force (pN)	Force (pN)	Force (pN)	Force (pN)
0.499	-268.715	-181.298	-250.229	-275.241	-255.456
0.501	-268.688	-181.674	-250.378	-275.342	-255.435
0.503	-268.64	-181.861	-250.452	-275.583	-255.266
0.505	-268.384	-181.858	-250.575	-275.592	-255.152
0.507	-267.92	-181.891	-250.525	-275.677	-254.97
0.509	-267.601	-181.895	-250.309	-275.595	-254.533
0.511	-267.346	-181.584	-250.453	-275.58	-253.894
0.513	-266.89	-181.544	-250.436	-275.601	-253.194
0.515	-266.617	-181.469	-250.378	-275.568	-252.496
0.517	-266.17	-181.061	-250.491	-275.547	-251.973
0.519	-265.765	-180.873	-250.354	-275.561	-251.296
0.521	-265.512	-180.602	-250.27	-275.428	-250.615
0.523	-265.361	-180.411	-250.112	-275.026	-249.648
0.525	-264.974	-180.177	-250.077	-274.626	-248.958
0.527	-264.226	-179.981	-249.868	-274.277	-248.314
0.529	-263.534	-179.778	-249.708	-273.884	-247.651
0.531	-262.937	-179.947	-249.548	-273.509	-247.058
0.533	-262.083	-180.043	-249.534	-272.779	-246.482
0.535	-261.276	-180.233	-249.339	-272.132	-245.765
0.537	-260.237	-180.655	-249.117	-271.293	-244.988
0.539	-259.375	-180.943	-248.952	-270.732	-244.356
0.541	-258.612	-180.94	-248.725	-270.091	-243.619
0.543	-257.894	-180.88	-248.312	-269.49	-242.998
0.545	-257.24	-180.56	-247.848	-268.816	-242.314
0.547	-256.373	-180.602	-247.42	-268.007	-241.647
0.549	-255.787	-180.502	-246.821	-267.341	-241.056
0.551	-255.313	-180.332	-246.596	-266.942	-240.257
0.553	-254.676	-180.048	-246.446	-266.469	-239.605
0.555	-253.788	-179.855	-246.181	-266.075	-239.002
0.557	-252.809	-179.616	-245.831	-265.142	-238.35
0.559	-251.714	-179.255	-245.405	-264.42	-237.507
0.561	-250.951	-179.029	-244.887	-263.653	-236.799
0.563	-249.902	-178.731	-244.536	-263.073	-236.062
0.565	-249.304	-178.563	-244.114	-262.609	-235.621
0.567	-248.668	-178.429	-243.762	-262.126	-234.915
0.569	-248.019	-178.193	-243.196	-261.407	-233.989
0.571	-247.571	-178.051	-242.827	-260.611	-233.06
0.573	-247.078	-177.713	-242.721	-260.183	-232.554
0.575	-246.421	-177.144	-242.813	-259.766	-231.749
0.577	-245.851	-176.308	-242.776	-258.91	-230.85
0.579	-244.902	-175.682	-242.624	-258.147	-230.076
0.581	-243.965	-174.962	-242.532	-257.276	-229.096
0.583	-243.124	-174.702	-242.314	-256.542	-228.285
0.585	-242.366	-174.316	-242.053	-255.975	-227.44
0.587	-241.673	-173.921	-241.687	-255.841	-226.71
0.589	-240.798	-173.374	-241.239	-255.538	-226.022
0.591	-239.875	-172.959	-240.916	-254.887	-225.385
0.593	-239.011	-172.723	-240.267	-254.279	-224.93
0.595	-238.38	-172.036	-240.004	-253.554	-224.24
0.597	-237.607	-171.387	-239.776	-252.832	-223.458
0.599	-236.678	-170.893	-239.713	-252.196	-222.83
0.601	-235.673	-170.72	-239.725	-251.336	-222.234
0.603	-234.814	-170.372	-239.16	-250.281	-221.83
0.605	-234.267	-169.924	-238.528	-249.628	-221.143
0.607	-233.627	-169.497	-238.15	-249.16	-220.356
0.609	-232.714	-168.884	-237.838	-248.729	-219.508
0.611	-231.73	-168.379	-237.341	-248.171	-218.637
0.613	-230.538	-167.645	-236.471	-247.783	-218.114
0.615	-229.494	-166.977	-235.565	-247.168	-217.49
0.617	-228.685	-166.174	-234.657	-246.407	-216.784
0.619	-227.705	-164.9	-233.989	-245.751	-216.153
0.621	-226.565	-164.188	-233.251	-244.967	-215.11
0.623	-225.683	-163.475	-232.57	-244.133	-214.462
0.625	-224.767	-163.284	-231.898	-243.409	-213.928
0.627	-223.704	-162.785	-231.24	-242.915	-213.198
0.629	-222.509	-162.481	-230.578	-242.495	-212.947
0.631	-221.636	-161.942	-230.023	-242.091	-212.427
0.633	-220.51	-161.431	-229.346	-241.492	-212.361
0.635	-219.231	-160.93	-228.747	-240.864	-211.78
0.637	-217.949	-160.628	-228.226	-240.265	-211.62
0.639	-216.898	-160.172	-227.664	-239.599	-211.384
0.641	-215.663	-159.808	-227.104	-238.829	-211.199
0.643	-214.274	-159.301	-226.765	-238.109	-211.053
0.645	-213.104	-158.638	-226.304	-237.122	-210.895
0.647	-211.94	-158.048	-225.557	-236.145	-210.741
0.649	-210.619	-157.645	-224.951	-235.517	-210.563
0.651	-209.096	-157.69	-224.275	-234.661	-210.194
0.653	-208.005	-157.854	-223.901	-233.769	-209.664
0.655	-207.201	-157.5	-223.511	-233.043	-208.931
0.657	-206.54	-157.087	-223.012	-232.314	-208.353
0.659	-205.656	-156.926	-222.667	-231.352	-208.026
0.661	-204.87	-156.817	-222.323	-230.805	-207.75
0.663	-203.703	-156.554	-221.877	-230.021	-207.328
0.665	-202.432	-156.228	-221.689	-229.757	-206.537
0.667	-201.416	-155.725	-221.331	-229.342	-205.659
0.669	-200.325	-155.689	-220.881	-228.813	-204.928
0.671	-198.906	-155.518	-220.379	-228.496	-204.291
0.673	-197.573	-155.656	-219.96	-228.219	-203.496
0.675	-196.512	-155.749	-219.515	-227.82	-203.015
0.677	-195.593	-155.788	-219.118	-227.367	-202.277
0.679	-194.642	-155.698	-218.726	-226.948	-201.437
0.681	-193.565	-155.479	-218.045	-226.542	-200.75
0.683	-192.618	-154.949	-217.562	-225.805	-199.872
0.685	-191.651	-154.547	-216.965	-225.311	-199.01
0.687	-190.66	-153.924	-216.476	-224.594	-198.042
0.689	-189.438	-152.989	-216.284	-224.004	-197.31
0.691	-188.366	-152.179	-215.789	-223.3	-196.682
0.693	-187.336	-151.745	-215.149	-222.778	-196.261
0.695	-186.056	-151.57	-214.569	-222.148	-195.754
0.697	-185.033	-151.418	-213.933	-221.278	-195.181
0.699	-183.64	-151.374	-213.394	-220.944	-194.23
0.701	-182.54	-151.208	-212.844	-220.55	-193.539
0.703	-181.408	-150.985	-212.198	-219.912	-192.874
0.705	-180.215	-150.626	-211.832	-219.385	-191.979
0.707	-178.934	-150.625	-211.166	-218.603	-191.26
0.709	-177.75	-150.12	-210.318	-217.611	-190.375
0.711	-176.613	-149.803	-209.82	-216.652	-189.688
0.713	-175.427	-149.272	-209.181	-215.668	-189.063
0.715	-174.449	-149.105	-208.866	-214.752	-188.592
0.717	-173.247	-149.111	-208.777	-214.055	-187.629
0.719	-172.107	-148.823	-208.539	-213.229	-186.684
0.721	-171.268	-148.326	-208.603	-212.388	-185.775
0.723	-170.704	-147.78	-208.382	-211.677	-184.716
0.725	-169.994	-147.612	-208.173	-210.936	-183.709
0.727	-169.061	-147.605	-207.628	-210.015	-182.855
0.729	-168.261	-147.366	-207.44	-209.278	-182.207
0.731	-167.561	-147.176	-207.097	-208.531	-181.559
0.733	-166.69	-146.915	-206.392	-207.818	-181.088
0.735	-165.729	-146.634	-205.944	-207.047	-180.797
0.737	-165.015	-146.476	-205.648	-206.15	-180.435
0.739	-164.304	-146.257	-205.217	-205.301	-179.904
0.741	-163.755	-145.882	-204.59	-204.747	-179.179
0.743	-163.095	-145.403	-204.021	-204.323	-178.442
0.745	-162.501	-145.029	-203.467	-204.102	-177.969
0.747	-161.894	-144.406	-202.686	-203.658	-177.454
0.749	-161.269	-144.171	-202.07	-203.277	-176.534
0.751	-160.563	-143.894	-201.647	-202.679	-175.708
0.753	-159.695	-143.491	-200.948	-202.395	-175.167
0.755	-158.972	-143.144	-200.436	-201.944	-174.612
0.757	-158.005	-143.104	-200.036	-201.733	-173.931
0.759	-157.253	-143.318	-199.552	-201.532	-172.889
0.761	-156.432	-143.231	-198.783	-201.005	-172.107
0.763	-155.508	-143.202	-198.555	-200.35	-171.511
0.765	-154.579	-142.698	-197.866	-199.845	-170.924
0.767	-153.7	-142.424	-197.344	-199.55	-170.42
0.769	-152.853	-142.202	-196.851	-198.887	-169.658
0.771	-152.157	-141.996	-196.062	-198.214	-169.019
0.773	-151.261	-141.546	-195.143	-197.333	-168.409
0.775	-150.57	-141.286	-194.713	-196.95	-167.888
0.777	-150.056	-141.113	-194.11	-196.518	-167.467
0.779	-149.363	-140.991	-193.529	-195.669	-167.067
0.781	-148.663	-140.915	-192.876	-194.839	-166.842
0.783	-147.942	-140.721	-192.109	-194.207	-166.622
0.785	-147.515	-140.56	-191.589	-193.53	-166.14
0.787	-146.751	-139.959	-191.111	-192.475	-165.654
0.789	-145.838	-139.345	-190.708	-191.313	-165.118
0.791	-144.902	-139.012	-190.34	-190.567	-164.625
0.793	-144.176	-138.598	-189.689	-189.967	-164.041
0.795	-143.304	-138.49	-189.079	-189.32	-163.415
0.797	-142.268	-138.151	-188.537	-188.826	-162.686
0.799	-141.674	-137.795	-188.035	-188.107	-161.579
0.801	-141.03	-137.199	-187.455	-187.726	-160.584
0.803	-140.159	-136.68	-186.598	-187.493	-159.592
0.805	-139.496	-136.557	-185.76	-186.701	-158.646
0.807	-138.483	-136.095	-184.725	-186.052	-157.485
0.809	-137.594	-135.443	-183.968	-185.368	-156.497
0.811	-136.463	-135.511	-183.287	-184.871	-155.335
0.813	-135.339	-135.17	-182.736	-184.089	-153.931
0.815	-134.241	-134.753	-182.004	-183.293	-152.805
0.817	-133.059	-134.419	-181.011	-182.462	-151.668
0.819	-132.289	-133.954	-180.039	-181.432	-150.402
0.821	-131.429	-133.566	-179.321	-180.409	-149.29
0.823	-130.61	-133.139	-178.565	-179.015	-148.49
0.825	-129.523	-133.029	-177.912	-178.082	-147.323
0.827	-128.397	-132.704	-177.229	-177.257	-145.956
0.829	-127.648	-132.591	-176.57	-176.342	-144.701
0.831	-126.88	-131.987	-176.103	-175.144	-143.605
0.833	-126.115	-131.619	-175.4	-173.934	-142.854
0.835	-125.37	-131.286	-174.701	-172.793	-142.338
0.837	-124.611	-131.281	-174.558	-171.867	-141.63
0.839	-123.549	-130.956	-174.256	-170.828	-140.722
0.841	-122.913	-130.867	-173.864	-169.674	-139.776
0.843	-121.82	-130.528	-173.892	-168.506	-138.908
0.845	-120.922	-130.176	-173.348	-167.492	-138.315
0.847	-119.897	-129.928	-172.744	-166.32	-137.41
0.849	-118.996	-129.496	-172.23	-164.992	-136.588
0.851	-118.279	-129.208	-171.729	-163.677	-135.73
0.853	-117.472	-129.087	-171.205	-162.374	-134.853
0.855	-116.785	-128.69	-170.288	-161.415	-134.372
0.857	-116.039	-128.261	-169.172	-160.599	-133.923
0.859	-115.05	-127.835	-168.349	-159.656	-133.326
0.861	-114.287	-127.346	-167.382	-158.601	-132.759
0.863	-113.532	-127.027	-166.694	-157.84	-132.168
0.865	-112.889	-126.551	-165.963	-157.019	-131.505
0.867	-112.068	-125.954	-165.05	-156.369	-130.558
0.869	-111	-125.342	-164.005	-155.688	-129.828
0.871	-109.835	-125.154	-163.216	-154.849	-129.108
0.873	-108.928	-124.919	-162.46	-154.172	-128.72
0.875	-108.045	-124.578	-161.406	-153.696	-128.131
0.877	-107.275	-124.519	-160.395	-152.903	-127.288
0.879	-106.713	-124.192	-159.489	-152.051	-126.262
0.881	-106.016	-123.967	-158.33	-151.167	-125.205
0.883	-105.104	-123.942	-157.011	-149.948	-124.719
0.885	-104.182	-124.058	-156.021	-149.087	-124.035
0.887	-103.288	-124.192	-155.168	-148.476	-123.353
0.889	-102.621	-124.096	-154.181	-147.408	-122.939
0.891	-101.834	-124.112	-153.238	-146.367	-122.191
0.893	-101.185	-124.184	-152.124	-145.235	-121.785
0.895	-100.479	-124.137	-150.937	-144.004	-121.528
0.897	-99.7778	-123.691	-150.01	-143.15	-120.907
0.899	-99.0805	-123.264	-149.154	-142.343	-120.237
0.901	-98.3418	-122.942	-148.397	-141.37	-119.51
0.903	-97.6874	-122.679	-147.499	-140.061	-118.697
0.905	-96.9372	-122.159	-146.312	-139.036	-117.733
0.907	-96.375	-121.792	-145.204	-138.223	-116.92
0.909	-95.888	-121.409	-143.99	-137.48	-116.189
0.911	-95.2679	-121.065	-142.913	-136.293	-115.303
0.913	-94.6314	-120.579	-142.067	-135.331	-114.312
0.915	-94.0395	-120.114	-141.416	-134.056	-113.392
0.917	-93.4932	-119.742	-141.012	-133.022	-112.731
0.919	-93.0464	-119.419	-140.267	-131.852	-111.924
0.921	-92.5251	-119.089	-139.24	-130.552	-110.978
0.923	-92.0398	-119.088	-138.447	-129.437	-110.1
0.925	-91.6018	-118.89	-137.363	-128.18	-109.064
0.927	-91.1001	-118.786	-136.203	-127.077	-108.294
0.929	-90.476	-118.376	-135.243	-125.971	-107.629
0.931	-89.8489	-117.902	-134.32	-124.529	-106.859
0.933	-89.2139	-117.522	-133.287	-123.261	-105.923
0.935	-88.1796	-117.072	-132.499	-122.331	-104.911
0.937	-87.1305	-116.7	-131.659	-121.517	-103.566
0.939	-86.0626	-116.326	-130.773	-120.476	-102.178
0.941	-85.0985	-116.087	-129.731	-119.491	-100.969
0.943	-84.2472	-115.972	-128.857	-118.266	-100.09
0.945	-83.293	-115.765	-127.698	-117.185	-99.4393
0.947	-82.6119	-115.214	-126.665	-116.169	-98.5255
0.949	-81.9147	-114.679	-125.913	-115.32	-97.6799
0.951	-81.2266	-114.138	-124.996	-114.428	-97.0859
0.953	-80.1617	-113.97	-123.92	-113.722	-96.4032
0.955	-79.3949	-113.71	-123.073	-112.909	-95.6055
0.957	-78.5396	-113.315	-122.14	-111.887	-94.8456
0.959	-77.6222	-112.78	-121.083	-111.056	-94.3496
0.961	-76.5405	-112.223	-119.915	-110.47	-93.8939
0.963	-75.6834	-111.765	-118.532	-109.868	-93.1884
0.965	-75.1198	-111.51	-117.312	-109.328	-92.7586
0.967	-74.6046	-111.056	-115.863	-108.73	-92.0759
0.969	-73.5884	-110.762	-114.971	-107.826	-91.6133
0.971	-72.7204	-110.341	-114.023	-107.048	-91.2233
0.973	-71.7561	-110.211	-113.035	-106.138	-90.5376
0.975	-70.6797	-109.953	-112.481	-105.298	-90.1773
0.977	-69.3044	-109.722	-111.496	-104.519	-89.5864
0.979	-68.1107	-109.844	-110.64	-103.656	-89.0642
0.981	-66.7985	-109.311	-109.798	-102.464	-88.3948
0.983	-65.586	-108.777	-108.754	-101.558	-87.7785
0.985	-64.4816	-108.605	-107.664	-100.253	-87.2236
0.987	-63.4538	-107.966	-106.868	-99.1377	-86.3955
0.989	-62.4298	-107.438	-105.826	-97.9319	-85.3269
0.991	-61.3757	-106.823	-104.774	-96.7211	-84.3073
0.993	-60.1635	-106.395	-103.6	-95.4787	-83.4581
0.995	-59.1582	-105.904	-102.687	-94.5832	-82.4428
0.997	-58.1483	-105.234	-101.602	-93.7278	-81.4381
0.999	-57.303	-104.793	-100.295	-92.7396	-80.4868
1.001	-56.0571	-104.208	-98.904	-91.7946	-79.4654
1.003	-55.081	-103.195	-97.5648	-90.6799	-78.5298
1.005	-54.0078	-102.209	-96.4572	-89.5769	-77.4522
1.007	-53.3206	-101.231	-95.2353	-88.3159	-76.547
1.009	-52.315	-100.729	-93.8983	-87.3227	-75.438
1.011	-51.2698	-100.246	-92.7094	-86.2508	-74.4131
1.013	-50.5022	-99.9737	-91.4886	-85.2294	-73.155
1.015	-49.7513	-99.4229	-90.4314	-84.2821	-72.0543
1.017	-49.2396	-98.8711	-89.6675	-83.5014	-71.0808
1.019	-48.6207	-98.3612	-89.014	-82.3641	-70.121
1.021	-47.7164	-97.635	-88.3521	-81.4695	-69.3739
1.023	-47.0508	-97.1077	-87.5649	-80.5302	-68.5891
1.025	-46.4262	-96.4066	-86.661	-79.7542	-67.6442
1.027	-45.6853	-95.6669	-85.9609	-78.8845	-66.73
1.029	-45.1244	-95.0346	-84.9786	-77.7649	-65.708
1.031	-44.8155	-94.3499	-84.3171	-76.5671	-64.5652
1.033	-44.4372	-93.8631	-83.4253	-75.6311	-63.5283
1.035	-43.8667	-93.4957	-82.2905	-74.7354	-62.479
1.037	-42.7027	-93.221	-81.3583	-73.822	-61.9245
1.039	-41.5194	-93.0665	-80.5933	-72.7543	-61.2748
1.041	-40.2776	-93.1588	-79.6444	-71.6884	-60.438
1.043	-39.3181	-93.0507	-78.7676	-70.6423	-59.8336
1.045	-38.2162	-92.8896	-77.7152	-69.6139	-59.0891
1.047	-37.4971	-92.6532	-76.7405	-68.5321	-58.487
1.049	-36.5055	-92.0366	-75.605	-67.3043	-57.7171
1.051	-35.5088	-91.5773	-74.6359	-66.4389	-56.6848
1.053	-34.4471	-91.2571	-73.6769	-65.5585	-56.1174
1.055	-33.2639	-90.787	-72.7196	-64.7845	-55.0851
1.057	-32.0184	-90.1735	-71.5005	-64.1709	-54.0631
1.059	-30.7484	-89.4318	-70.2872	-63.4005	-53.2524
1.061	-29.5158	-88.8352	-69.0051	-62.6323	-52.1946
1.063	-28.4121	-88.0786	-68.1243	-62.0219	-51.0236
1.065	-27.1688	-87.8545	-67.2373	-61.5051	-50.0559
1.067	-25.9229	-87.3595	-66.4062	-61.0332	-48.8192
1.069	-24.6514	-86.7247	-65.7464	-60.4763	-47.3662
1.071	-23.7525	-86.0039	-64.7425	-59.7776	-45.8926
1.073	-22.8129	-85.1404	-63.6538	-59.2897	-44.4268
1.075	-21.671	-83.9496	-62.4618	-58.6148	-42.6664
1.077	-20.7234	-83.0345	-61.5018	-57.9942	-41.1561
1.079	-19.5325	-82.0783	-60.8121	-57.0538	-39.6628
1.081	-18.0351	-81.3962	-60.1458	-56.0623	-38.1864
1.083	-16.7824	-80.8048	-59.2766	-55.4643	-36.6396
1.085	-15.6557	-79.9427	-58.2244	-54.4317	-35.4569
1.087	-14.5753	-79.2426	-57.0447	-54.0292	-34.291
1.089	-13.5327	-78.3841	-55.9381	-53.4078	-33.3154
1.091	-12.7557	-77.4382	-55.0879	-52.9298	-32.33
1.093	-11.9744	-76.7374	-54.435	-52.4202	-31.5764
1.095	-11.0288	-76.2163	-53.5248	-51.7041	-30.3494
1.097	-9.99868	-75.6868	-52.7625	-50.8623	-29.3697
1.099	-8.91709	-75.1489	-52.0276	-50.1667	-28.3688
1.101	-7.91139	-74.5224	-51.1585	-49.4067	-27.4308
1.103	-6.87814	-73.9649	-50.2359	-48.6149	-26.4651
1.105	-5.72291	-73.0572	-49.2203	-47.9332	-25.5825
1.107	-4.55199	-72.2941	-48.0366	-47.308	-24.4044
1.109	-3.39525	-71.6507	-47.2477	-46.5775	-23.3155
1.111	-2.33315	-71.2909	-46.5482	-45.9682	-22.1781
1.113	-1.07658	-70.9764	-45.79	-45.4089	-20.952
1.115	0.0597158	-70.3677	-45.0897	-44.6796	-20.0111
1.117	1.10438	-69.9467	-43.9997	-44.1097	-19.1969
1.119	2.07567	-69.4811	-42.7577	-43.4922	-18.4998
1.121	2.76489	-69.0047	-41.7125	-43.0489	-17.5217
1.123	3.44318	-68.5593	-40.8586	-42.4595	-16.5431
1.125	4.22537	-68.0394	-39.7988	-41.873	-15.2771
1.127	5.22452	-67.3759	-39.0373	-41.3464	-14.177
1.129	6.01144	-66.7955	-38.1952	-41.074	-13.1413
1.131	6.72078	-65.9659	-37.0285	-40.6163	-12.2405
1.133	7.34838	-65.3878	-35.9498	-39.9199	-11.3014
1.135	8.34775	-64.8984	-34.8842	-39.029	-10.3226
1.137	9.30798	-63.9333	-33.9331	-38.408	-9.40359
1.139	10.0759	-63.0263	-33.0497	-37.8997	-8.54778
1.141	10.816	-62.193	-32.2977	-37.4356	-7.16339
1.143	11.5331	-61.2664	-31.3545	-36.8882	-5.96416
1.145	12.075	-60.4871	-30.3438	-36.3336	-4.52611
1.147	12.9501	-59.4819	-29.146	-35.5943	-3.18511
1.149	14.1949	-58.3271	-27.9832	-34.2644	-2.0502
1.151	15.1216	-57.2523	-26.7542	-33.2991	-0.851693
1.153	16.3498	-56.1957	-25.7562	-32.6445	1.00293
1.155	17.6113	-54.9836	-24.8226	-31.8537	2.36572
1.157	18.8189	-54.1511	-23.8072	-31.0692	3.61179
1.159	20.1699	-53.0356	-22.9074	-30.2492	4.80867
1.161	21.4929	-52.0482	-22.1142	-29.1793	6.12765
1.163	22.7436	-50.7978	-21.5925	-27.9438	7.60734
1.165	23.8652	-49.6424	-21.2417	-26.8017	9.03193
1.167	24.9076	-48.9225	-20.7007	-25.9098	10.5006
1.169	25.7226	-47.9776	-20.2502	-25.063	12.0343
1.171	26.7446	-46.8624	-19.7495	-24.2618	13.5616
1.173	28.0643	-46.2586	-19.0933	-23.4114	15.0696
1.175	29.1933	-45.6462	-18.5794	-22.6653	16.6805
1.177	30.3503	-44.966	-18.2744	-21.7798	18.1654
1.179	31.4467	-44.3093	-17.7992	-21.2399	19.6534
1.181	32.6616	-43.5987	-17.4252	-20.8949	21.189
1.183	33.878	-43.0111	-16.874	-20.4896	22.4669
1.185	34.8371	-42.4416	-16.1457	-19.9503	23.7448
1.187	35.8492	-41.9465	-15.5665	-19.5962	24.8796
1.189	37.1673	-41.5782	-15.0062	-19.2853	25.9405
1.191	38.6135	-41.2246	-13.8149	-18.8196	26.9628
1.193	39.9161	-40.7733	-13.2088	-18.4281	28.2466
1.195	41.2782	-40.4787	-12.6155	-18.0605	29.5396
1.197	42.6076	-39.9536	-12.1208	-17.4832	30.4012
1.199	43.9697	-39.522	-11.5754	-16.9335	31.2264
1.201	45.15	-38.992	-11.117	-16.2825	31.8913
1.203	46.7753	-38.1917	-10.7294	-15.2939	33.1542
1.205	48.1301	-37.6539	-10.393	-14.3118	34.2152
1.207	49.2159	-37.0097	-10.0489	-13.3918	35.1733
1.209	49.9296	-36.5863	-9.5642	-12.6152	36.461
1.211	50.8601	-35.98	-9.0371	-11.979	37.5462
1.213	52.0331	-35.4746	-8.34842	-11.3989	38.539
1.215	53.1273	-35.0653	-7.57924	-10.8192	39.702
1.217	54.0927	-34.5928	-6.60993	-10.4044	40.4862
1.219	55.0903	-34.4507	-5.71563	-9.6918	41.3279
1.221	56.0855	-34.5342	-4.40323	-8.94001	42.2488
1.223	57.1029	-34.2327	-3.51903	-8.28771	43.348
1.225	58.0513	-33.851	-2.60422	-7.58748	44.3733
1.227	59.1197	-33.3423	-1.73419	-7.06047	45.499
1.229	60.0579	-33.1152	-0.591427	-6.54566	46.5339
1.231	61.0758	-32.8617	0.68866	-5.83513	47.5321
1.233	62.4195	-32.9173	1.63155	-5.3278	48.844
1.235	63.3543	-32.8858	2.65071	-4.73951	50.0898
1.237	64.0703	-32.6038	3.57305	-4.0543	51.3224
1.239	65.1371	-32.247	4.64865	-3.37999	52.4214
1.241	66.0295	-31.868	5.9059	-2.87869	53.61
1.243	66.7108	-31.5224	7.15049	-2.29904	54.7475
1.245	67.718	-30.8937	8.24222	-1.71288	55.722
1.247	68.7737	-30.5128	9.18728	-1.37011	56.9326
1.249	69.753	-30.0884	10.0493	-0.810207	58.0702
1.251	70.4925	-29.8969	11.1577	-0.378757	59.3732
1.253	71.2385	-29.8079	12.3888	0.054962	60.7309
1.255	72.2819	-29.7732	13.765	0.746911	61.9429
1.257	73.2593	-29.2753	14.9636	1.66206	63.2372
1.259	74.2521	-29.095	16.0592	2.61269	64.3256
1.261	74.951	-28.6528	17.2392	3.7334	65.4623
1.263	75.9632	-28.0628	18.4543	4.64875	66.4518
1.265	76.628	-27.6324	19.6733	5.81601	67.4581
1.267	77.6729	-27.6812	21.0195	6.94541	68.4774
1.269	78.617	-27.6071	22.3884	7.69459	69.8033
1.271	79.9135	-27.3378	23.826	8.61083	70.9433
1.273	81.2049	-26.838	25.1704	9.40935	72.1687
1.275	82.7055	-26.5461	26.5447	9.97406	73.261
1.277	83.8441	-26.2799	27.6122	10.7228	74.4912
1.279	85.1606	-25.8919	28.6839	11.5827	75.8066
1.281	86.8581	-25.5686	29.6808	12.0996	76.9814
1.283	88.5507	-25.2158	31.0363	12.5773	78.1379
1.285	90.1829	-24.769	32.3181	13.1053	79.2205
1.287	91.7534	-24.5113	33.6982	13.6724	80.2037
1.289	92.92	-24.284	35.2711	14.4167	81.6096
1.291	94.4505	-24.0467	36.5195	14.8641	82.9196
1.293	95.9826	-23.7018	37.5382	15.4826	84.0397
1.295	97.388	-23.1071	38.513	16.3054	85.2071
1.297	98.7796	-22.6252	39.4627	17.544	86.3967
1.299	100.278	-22.3136	40.5765	18.6246	87.6086
1.301	101.797	-22.0398	41.5642	19.8381	88.3389
1.303	103.41	-21.7901	42.6799	20.7575	89.2928
1.305	104.934	-21.1987	43.9906	21.3515	90.3138
1.307	106.529	-20.6716	44.8368	21.9314	91.1309
1.309	108.033	-20.1844	45.8703	22.5091	91.6509
1.311	109.268	-19.8697	46.9794	23.2285	92.3666
1.313	110.51	-19.3895	47.7497	23.845	93.3611
1.315	111.71	-18.7353	48.9354	24.6217	94.7785
1.317	112.451	-18.1952	49.8937	25.2506	96.3681
1.319	113.58	-17.6021	50.8147	26.068	97.9937
1.321	114.432	-16.9258	52.0205	26.6821	99.4901
1.323	115.449	-16.0394	52.9363	27.3813	100.814
1.325	116.285	-15.3297	53.7237	28.1495	101.961
1.327	117.119	-14.7021	54.6079	28.976	103.247
1.329	118.014	-14.1567	55.2499	29.6251	104.642
1.331	118.996	-13.1615	55.957	30.0932	106.032
1.333	120.066	-12.2758	56.5269	30.5222	107.407
1.335	121.256	-11.3618	57.5186	30.8569	108.487
1.337	121.924	-10.6456	58.4753	31.3291	109.672
1.339	122.484	-9.93453	59.5258	31.6434	110.72
1.341	123.143	-9.23672	60.5394	31.9961	111.497
1.343	124.404	-8.44653	61.749	32.628	112.296
1.345	125.729	-7.46376	63.2076	33.5894	113.469
1.347	126.733	-6.51854	64.6147	34.1497	114.687
1.349	127.804	-5.4779	66.2547	34.5776	115.818
1.351	129.076	-4.56304	67.9982	35.1206	117.1
1.353	130.107	-3.88315	69.3741	35.7358	118.64
1.355	130.985	-3.19429	70.508	36.2312	119.645
1.357	131.644	-2.66409	71.7644	36.89	120.644
1.359	132.531	-2.14753	73.1644	37.5423	121.698
1.361	133.569	-1.88513	74.5068	38.264	122.753
1.363	134.377	-1.27447	75.369	38.9395	123.589
1.365	135.069	-0.504232	76.2118	39.5226	124.287
1.367	135.965	-0.107763	76.8866	40.0725	124.866
1.369	136.696	0.669813	77.9197	40.4241	125.663
1.371	137.477	1.7382	79.2113	40.6632	126.676
1.373	138.158	2.67946	80.6094	41.1116	127.123
1.375	139.248	3.65492	82.0506	41.4374	128.026
1.377	140.404	4.7496	83.1629	41.8757	128.701
1.379	141.512	5.70019	84.2829	42.3519	129.271
1.381	142.415	5.99847	85.3291	42.723	129.998
1.383	143.406	6.69217	86.4578	43.0873	130.889
1.385	144.303	7.25959	87.6182	43.2192	131.887
1.387	145.123	7.74561	88.4609	43.5223	132.933
1.389	146.162	8.16378	89.2408	43.9207	133.954
1.391	147.157	8.73735	90.2739	44.4368	134.662
1.393	147.946	9.19066	91.3141	45.0461	135.724
1.395	148.92	9.53476	92.4152	45.5159	136.9
1.397	149.921	9.69133	93.5946	45.9007	138.229
1.399	150.991	9.90217	94.3132	46.476	139.221
1.401	151.96	10.0937	94.7929	47.1966	140.661
1.403	153.202	10.1494	95.4806	47.9838	142.16
1.405	154.316	10.3987	96.4721	48.8152	143.379
1.407	154.959	10.6547	97.2559	49.6371	144.57
1.409	155.65	11.0059	98.0571	50.2321	145.549
1.411	156.775	11.6361	98.8557	50.8844	146.683
1.413	157.509	12.2576	99.5296	51.58	147.532
1.415	158.508	12.9783	100.43	52.241	148.258
1.417	159.426	13.7204	101.591	52.7224	149.048
1.419	160.026	14.422	102.37	52.9357	150.118
1.421	161.003	15.0427	102.85	53.3043	151.137
1.423	161.816	15.9014	103.747	53.5063	152.285
1.425	162.713	16.445	104.737	53.9402	152.802
1.427	163.707	16.8833	105.728	54.4929	153.553
1.429	164.317	17.3753	106.662	55.4433	154.205
1.431	165.143	17.7952	107.487	56.4014	154.984
1.433	166.111	18.3016	108.626	57.5604	156.145
1.435	166.949	18.6607	109.58	58.4683	156.816
1.437	167.876	19.3059	110.645	59.1896	157.378
1.439	168.659	19.8656	111.638	60.0035	157.97
1.441	169.616	20.2757	112.492	60.8865	158.71
1.443	170.363	20.694	113.42	61.5237	159.529
1.445	171.241	21.1807	114.359	62.5149	160.689
1.447	172.144	21.5016	115.405	63.7134	161.833
1.449	173.029	21.8355	116.081	64.5025	163.16
1.451	174.084	21.9188	116.695	65.5848	164.27
1.453	174.974	22.1714	117.543	66.5724	165.304
1.455	175.467	22.5721	118.547	67.4075	166.364
1.457	176.344	23.0988	119.292	68.5082	167.266
1.459	177.309	23.5268	119.994	69.6302	167.896
1.461	178.241	24.1496	120.894	71.0507	168.755
1.463	179.408	24.9565	121.624	72.0905	169.799
1.465	180.417	25.3746	122.765	73.0128	170.697
1.467	181.515	25.9538	123.58	74.1384	171.683
1.469	182.541	26.5408	124.673	75.1524	172.719
1.471	183.603	27.2443	125.826	76.1771	173.734
1.473	184.468	28.3282	126.882	77.2387	174.808
1.475	184.933	29.1901	128.211	78.4187	175.736
1.477	185.728	30.3251	129.289	79.618	176.539
1.479	186.523	31.2733	130.716	80.5878	177.203
1.481	186.993	32.1912	131.674	81.8151	178.033
1.483	187.662	32.6461	132.621	82.7693	178.815
1.485	188.288	33.1758	133.58	83.9633	179.694
1.487	188.909	33.826	134.74	85.0863	180.571
1.489	189.617	34.4181	135.811	86.2783	181.335
1.491	190.49	35.2553	136.852	87.3542	182.149
1.493	191.045	35.7611	137.812	88.5628	182.826
1.495	191.752	36.3853	139.096	89.8398	183.26
1.497	192.605	36.9942	140.193	90.8257	183.975
1.499	193.229	37.6128	141.443	91.7028	184.631
1.501	193.551	38.4023	142.738	92.5331	185.387
1.503	194.103	39.0931	144.079	93.628	185.793
1.505	194.624	39.8465	145.477	94.5023	186.464
1.507	195.28	40.6849	146.591	95.5543	187.209
1.509	196.041	41.4047	147.703	96.2999	187.813
1.511	196.822	42.0841	149.078	97.1174	187.804
1.513	197.576	42.9765	150.256	97.9999	188.165
1.515	198.537	43.6775	151.366	98.898	188.78
1.517	199.224	44.2868	152.71	99.9369	189.465
1.519	199.972	45.2484	153.945	100.856	189.903
1.521	200.787	46.0078	155.088	101.787	190.737
1.523	201.671	46.6821	156.246	102.615	191.353
1.525	202.323	47.3561	157.594	103.386	192.071
1.527	202.778	48.0545	158.869	104.209	192.626
1.529	203.236	48.8276	159.909	104.977	193.36
1.531	204.083	49.8056	161.17	105.902	193.87
1.533	204.665	50.595	162.292	106.552	194.27
1.535	205.156	51.5263	163.464	107.32	194.84
1.537	205.423	52.5106	164.393	107.746	195.347
1.539	205.855	53.6654	165.307	108.366	195.948
1.541	206.292	54.9207	166.391	109.105	196.774
1.543	206.822	55.8689	167.494	109.9	197.566
1.545	207.28	56.5467	168.801	110.506	198.253
1.547	207.764	57.5545	169.972	110.989	199
1.549	208.567	58.5109	171.047	111.437	199.836
1.551	209.3	59.5266	172.207	112.268	200.461
1.553	210.013	60.4531	173.491	113.019	201.528
1.555	210.575	61.3872	174.686	113.674	202.492
1.557	211.158	62.3982	175.81	113.928	203.547
1.559	211.947	63.5715	176.977	114.396	204.838
1.561	212.81	64.8305	177.906	114.773	205.982
1.563	213.358	65.7016	179.053	115.552	206.984
1.565	214.094	66.6602	180.371	116.443	208.304
1.567	214.744	67.7941	181.762	117.269	209.356
1.569	215.417	68.7007	182.875	117.905	210.422
1.571	216.184	69.8688	184.227	118.523	211.504
1.573	217.097	71.0716	185.755	119.218	212.606
1.575	217.956	72.1809	187.102	120.05	213.728
1.577	218.837	73.2408	188.235	120.431	214.855
1.579	219.62	74.7528	189.635	120.697	215.835
1.581	220.235	75.8898	191.076	120.866	216.809
1.583	220.72	77.0141	192.548	121.362	217.747
1.585	221.477	77.7258	193.956	121.893	218.618
1.587	222.313	78.468	195.381	122.657	219.872
1.589	223.022	79.3659	196.812	123.262	221.283
1.591	223.613	80.1591	198.26	123.703	222.358
1.593	224.273	81.2073	199.658	124.308	223.503
1.595	225.035	82.2551	201.226	124.886	224.512
1.597	225.465	83.3452	202.743	125.561	225.518
1.599	225.955	84.4092	204.354	126.118	226.436
1.601	226.589	85.662	205.818	126.598	227.403
1.603	227.342	86.9341	207.107	126.85	228.422
1.605	228.192	88.1886	208.431	127.351	229.231
1.607	229.211	89.088	210.122	127.939	229.948
1.609	230.109	90.0229	211.447	128.453	230.363
1.611	231.068	91.1038	212.634	128.8	230.903
1.613	231.895	92.039	213.65	129.17	231.688
1.615	232.704	93.0553	214.586	129.355	232.245
1.617	233.759	94.0309	215.682	129.395	232.71
1.619	234.779	94.6368	216.793	129.794	233.401
1.621	235.515	95.2738	218.111	130.095	233.856
1.623	236.335	95.7061	219.513	130.462	234.568
1.625	237.406	96.3459	220.729	130.922	235.255
1.627	238.478	96.9666	221.926	131.329	235.809
1.629	239.675	97.6643	223.008	131.953	236.766
1.631	240.541	98.3579	223.915	132.65	237.531
1.633	241.386	98.8803	224.786	133.201	238.708
1.635	242.184	99.3262	225.41	133.925	239.405
1.637	243.019	100.022	226.121	134.325	240.102
1.639	243.927	100.667	226.96	134.776	240.932
1.641	244.987	101.455	227.973	135.374	241.859
1.643	245.748	102.349	228.861	135.903	242.788
1.645	246.472	102.906	230.063	136.109	244.002
1.647	247.181	103.51	231.041	136.373	245.194
1.649	247.755	104.298	232.417	136.696	246.173
1.651	248.263	105.295	233.744	136.903	246.835
1.653	248.85	106.138	234.903	136.981	247.515
1.655	249.826	106.609	236.213	137.226	248.133
1.657	250.778	107.238	237.697	137.528	248.715
1.659	251.707	107.91	239.278	137.803	249.635
1.661	252.694	108.718	240.845	138.198	250.464
1.663	253.278	109.429	241.893	138.615	251.205
1.665	253.953	110.26	243.467	139.444	252.048
1.667	254.829	110.86	244.896	140.104	252.43
1.669	255.707	111.826	246.041	141.087	253.277
1.671	256.531	112.488	247.071	141.984	253.82
1.673	257.258	113.383	248.165	143.073	254.466
1.675	258.073	114.072	249.278	143.929	255.094
1.677	259.007	114.801	250.755	144.609	255.662
1.679	259.91	115.641	252.045	145.592	256.474
1.681	260.727	116.452	253.107	146.49	257.374
1.683	261.677	116.958	254.378	147.292	258.218
1.685	262.604	117.787	255.734	148	258.957
1.687	263.595	118.407	257.432	148.739	259.529
1.689	264.558	119.065	259.169	149.752	260.147
1.691	265.474	119.489	260.771	150.706	260.47
1.693	266.435	120.139	262.075	151.768	261.299
1.695	267.155	120.914	263.234	152.492	261.945
1.697	267.831	121.907	264.771	153.227	262.338
1.699	268.334	122.768	266.178	154.358	262.813
1.701	269.135	123.298	267.292	155.648	263.303
1.703	269.829	123.958	268.511	156.806	263.993
1.705	270.391	124.383	269.945	158.154	264.696
1.707	271.113	124.864	271.131	159.052	265.698
1.709	271.845	125.339	272.293	159.99	266.623
1.711	272.538	125.892	273.713	160.66	267.644
1.713	273.034	126.209	274.966	161.417	268.561
1.715	273.802	126.791	276.054	162.459	269.608
1.717	274.342	127.526	277.218	163.87	270.445
1.719	275.037	127.992	278.465	165.104	271.327
1.721	275.864	128.604	279.763	166.205	272.298
1.723	276.755	129.061	280.945	167.27	273.093
1.725	277.134	129.695	282.232	168.075	274.102
1.727	277.738	130.332	283.389	168.836	275.751
1.729	278.337	130.796	284.668	169.889	276.995
1.731	278.922	131.582	285.583	170.875	277.879
1.733	279.551	132.195	286.509	172.067	278.99
1.735	280.375	132.649	287.575	172.978	280.293
1.737	281.197	133.174	288.808	173.905	281.655
1.739	282.056	133.856	289.707	174.93	282.829
1.741	282.964	134.605	290.63	175.938	283.937
1.743	283.928	135.156	291.481	177.2	285.13
1.745	284.683	135.944	292.391	178.326	286.594
1.747	285.45	136.397	293.188	179.367	288.113
1.749	286.317	136.899	294.212	180.378	289.366
1.751	287.272	137.388	295.221	181.281	290.649
1.753	287.826	137.713	295.805	182.323	292.379
1.755	288.716	138.446	296.592	183.454	293.943
1.757	289.443	139.575	297.355	184.605	295.246
1.759	290.176	140.787	298.169	185.468	296.386
1.761	290.84	141.79	298.911	186.375	297.403
1.763	291.465	142.796	299.966	186.917	298.694
1.765	291.841	143.676	300.772	187.675	299.888
1.767	292.101	144.699	301.51	188.865	301.209
1.769	292.611	145.681	302.295	189.748	302.216
1.771	292.869	146.658	302.991	190.733	303.085
1.773	293.131	147.494	303.76	191.971	303.773
1.775	293.709	148.508	304.455	193.283	304.804
1.777	294.215	149.454	305.25	194.459	305.594
1.779	294.73	150.376	306.169	195.787	306.409
1.781	295.133	151.044	307.154	197.151	307.274
1.783	295.662	151.635	307.999	198.389	308.351
1.785	296.126	152.149	308.735	199.663	309.571
1.787	296.677	152.423	309.869	200.59	310.878
1.789	296.9	152.731	310.87	201.567	312.117
1.791	297.127	153.365	311.885	202.613	313.195
1.793	297.74	153.753	312.328	203.847	314.041
1.795	298.326	154.321	312.835	205.148	314.613
1.797	298.942	154.624	313.465	206.339	315.549
1.799	299.832	154.949	313.943	207.377	316.205
1.801	300.652	155.377	314.306	208.517	316.807
1.803	301.452	156.103	314.901	209.523	317.718
1.805	302.36	156.878	315.284	210.323	318.668
1.807	302.813	157.461	315.706	211.237	319.404
1.809	303.428	157.923	316.278	212.09	319.968
1.811	303.784	158.691	316.809	213.113	320.718
1.813	303.992	159.012	317.282	214.148	321.439
1.815	304.47	159.388	317.85	215.075	322.288
1.817	305.173	159.844	318.527	216.029	323.13
1.819	305.843	160.301	318.892	216.868	323.772
1.821	306.353	160.77	319.252	217.742	324.302
1.823	306.765	161.099	319.577	218.421	324.894
1.825	306.963	161.602	320.039	219.608	325.353
1.827	307.1	162.295	320.55	220.785	326.015
1.829	307.579	162.902	321.19	221.809	326.778
1.831	308.169	163.153	322.097	222.601	327.473
1.833	308.589	163.357	322.969	223.196	328.3
1.835	309.297	163.772	323.688	223.865	329.359
1.837	309.931	164.172	324.38	224.904	330.234
1.839	310.389	164.237	325.38	225.332	331.142
1.841	310.954	164.702	326.425	225.875	332.007
1.843	311.341	165.009	327.562	226.552	333.051
1.845	311.94	165.286	328.211	227.325	334.022
1.847	312.224	165.486	328.946	227.89	334.946
1.849	312.889	165.562	329.739	228.597	335.823
1.851	313.615	165.774	330.486	229.256	336.475
1.853	314.42	166.268	331.254	229.971	337.221
1.855	315.296	166.759	332.022	230.558	338.087
1.857	316.37	166.995	332.49	231.204	338.965
1.859	317.115	167.15	333.169	231.563	339.666
1.861	317.866	167.37	333.76	231.919	340.308
1.863	318.952	167.684	334.446	232.52	341.268
1.865	319.896	167.962	335.123	233.117	342.12
1.867	320.638	168.258	335.71	233.727	342.834
1.869	321.139	168.487	336.324	234.255	343.437
1.871	321.498	168.825	337.009	234.748	344.289
1.873	321.967	169.188	337.474	235.348	345.087
1.875	322.293	169.552	337.806	236.182	346.128
1.877	322.621	170.286	338.134	236.683	346.766
1.879	323.363	170.897	338.301	237.123	347.455
1.881	323.905	171.24	338.519	237.501	348.192
1.883	324.089	171.775	339.079	237.782	349.351
1.885	324.373	172.333	339.736	238.432	350.481
1.887	324.65	173.163	340.584	239.295	351.375
1.889	324.846	173.959	341.386	240.121	352.463
1.891	325.152	174.692	341.934	240.723	353.404
1.893	325.664	175.244	342.418	241.225	353.995
1.895	325.95	175.867	342.875	241.96	354.889
1.897	326.309	176.239	343.762	242.511	355.599
1.899	326.629	176.764	344.617	243.133	356.268
1.901	326.816	177.106	345.281	243.53	356.976
1.903	327.444	177.142	346.015	243.718	357.452
1.905	327.749	177.187	346.377	244.213	357.99
1.907	328.36	177.617	346.898	244.897	358.91
1.909	328.795	177.989	347.42	245.506	359.726
1.911	328.969	178.301	347.827	245.535	360.187
1.913	329.253	178.697	348.437	246.117	360.597
1.915	329.512	179.124	348.908	246.827	361.144
1.917	330.11	179.492	349.671	247.696	361.859
1.919	330.711	179.954	350.384	248.342	362.557
1.921	331.326	180.566	350.777	248.905	363.482
1.923	332.027	181.587	351.23	249.599	364.119
1.925	332.917	182.255	351.595	250.104	364.908
1.927	333.816	182.85	351.866	250.838	365.702
1.929	334.173	183.377	352.098	251.625	366.39
1.931	334.656	183.81	352.426	252.393	367.15
1.933	335.285	184.209	352.907	253.16	367.902
1.935	335.829	184.887	353.331	253.822	368.45
1.937	336.148	185.32	354.047	254.451	369.008
1.939	336.413	185.949	354.746	255.053	369.182
1.941	336.732	186.545	355.494	255.655	369.515
1.943	337.267	187.222	356.372	256.109	369.981
1.945	337.687	187.807	357.079	256.732	370.577
1.947	338.066	188.268	357.593	257.367	371.23
1.949	338.49	188.971	358.2	258.078	372.191
1.951	338.823	189.452	358.805	258.652	373.108
1.953	338.87	189.908	359.314	259.328	373.902
1.955	339.253	190.7	359.873	259.844	374.592
1.957	339.635	191.533	360.297	260.397	375.152
1.959	339.776	192.221	360.73	260.913	375.74
1.961	340.059	193.239	361.116	261.579	376.449
1.963	340.273	194.149	361.491	262.308	377.059
1.965	340.723	194.983	362.072	263.082	377.953
1.967	341.016	195.555	362.251	263.599	378.635
1.969	341.241	196.079	362.981	264.32	379.298
1.971	341.267	196.537	363.739	264.959	379.865
1.973	341.608	197.1	364.521	265.618	380.186
1.975	341.433	197.519	365.534	266.238	380.705
1.977	341.584	198.158	366.123	267.021	381.346
1.979	341.726	198.905	366.743	267.808	382.11
1.981	341.662	199.3	367.171	268.45	382.792
1.983	341.921	199.791	367.659	268.897	383.625
1.985	342.12	200.3	368.099	269.269	384.471
1.987	342.141	200.723	368.825	269.773	385.097
1.989	342.216	201.065	369.231	270.196	385.449
1.991	342.578	201.124	369.5	270.371	385.912
1.993	342.846	201.554	369.709	270.39	386.456
1.995	343.044	201.719	370.244	270.795	386.952
1.997	343.333	201.916	370.831	271.448	387.226
1.999	343.26	202.27	371.215	271.924	387.336
2.001	343.324	202.548	371.746	272.321	387.758
2.003	343.466	202.745	372.149	272.527	388.337
2.005	343.654	202.927	372.432	272.544	388.942
2.007	344.087	203.459	372.8	272.723	389.901
2.009	344.016	204.051	373.224	273.072	390.425
2.011	344.027	204.604	373.558	273.14	391.14
2.013	343.985	205.134	373.822	273.447	391.75
2.015	344.022	205.65	374.116	273.717	392.371
2.017	344.303	206.338	374.479	274.192	392.986
2.019	344.528	207.064	374.981	274.256	393.825
2.021	344.423	207.435	375.612	274.41	394.545
2.023	344.713	208.238	376.342	274.645	395.372
2.025	344.896	208.9	376.996	275.003	396.218
2.027	345.158	209.677	377.45	275.239	396.868
2.029	345.686	210.561	377.979	275.29	397.46
2.031	346.157	211.505	378.473	275.694	397.671
2.033	346.851	212.206	378.924	275.969	397.991
2.035	347.33	212.673	379.398	276.158	398.007
2.037	347.462	213.508	379.924	276.771	398.445
2.039	347.621	214.312	380.504	277.37	398.875
2.041	348.068	214.995	380.944	277.904	399.273
2.043	348.418	215.563	381.5	278.09	399.501
2.045	348.821	216.281	381.821	278.028	399.799
2.047	349.624	217.039	382.173	278.016	400.192
2.049	350.153	217.499	382.63	277.881	400.536
2.051	350.589	218.129	382.871	277.938	400.498
2.053	351.074	218.739	382.881	278.265	400.706
2.055	351.543	219.292	383.161	278.455	400.968
2.057	352.076	219.82	383.362	278.47	401.068
2.059	352.372	220.123	383.827	278.622	401.384
2.061	352.731	220.429	384.034	278.945	401.714
2.063	353.313	220.633	384.455	279.441	402.054
2.065	353.902	221.154	384.891	280.24	402.578
2.067	354.676	221.41	385.359	280.958	402.924
2.069	355.296	221.867	386.128	281.295	403.326
2.071	355.923	222.368	386.649	281.67	403.686
2.073	356.73	222.977	387.353	282.128	404.117
2.075	357.381	223.284	387.885	282.839	404.368
2.077	358.162	223.804	388.493	283.708	404.654
2.079	358.834	224.293	389.511	284.286	404.96
2.081	359.38	225.148	390.479	284.596	405.207
2.083	359.835	226.121	391.384	285.02	405.112
2.085	360.218	226.681	392.475	285.262	405.234
2.087	360.962	227.52	393.342	286.038	405.614
2.089	361.589	228.121	394.169	286.629	405.772
2.091	362.506	228.565	394.989	287.367	406.205
2.093	363.481	228.907	395.949	287.959	406.503
2.095	364.075	229.474	396.625	288.77	406.47
2.097	364.547	230.27	397.4	289.119	406.492
2.099	364.92	231.106	398.052	289.613	406.578
2.101	365.361	231.971	398.633	290.054	406.684
2.103	365.703	232.714	399.106	290.532	406.661
2.105	365.824	233.263	399.701	291.037	406.81
2.107	365.832	233.892	400.354	291.801	406.532
2.109	365.871	234.687	401.07	292.275	406.333
2.111	366.316	235.311	401.996	292.96	405.91
2.113	366.695	236.034	402.827	293.592	405.361
2.115	367.004	236.595	403.784	294.062	404.94
2.117	367.451	237.419	404.597	294.436	404.851
2.119	367.842	238.216	405.396	294.808	404.932
2.121	368.535	238.854	406.221	295.268	404.685
2.123	369.22	239.465	407.05	295.663	404.535
2.125	369.891	239.956	407.978	296.008	404.207
2.127	370.352	240.418	409.123	296.532	404.001
2.129	370.899	241.072	410.099	296.999	403.755
2.131	371.287	241.83	411.058	297.383	403.651
2.133	371.9	242.621	411.948	297.661	403.324
2.135	372.334	243.172	412.698	298.134	403.235
2.137	372.896	243.604	413.624	298.73	403.123
2.139	373.657	244.067	414.555	299.685	403.134
2.141	374.028	244.581	415.559	300.691	402.981
2.143	374.655	244.769	416.623	301.606	402.916
2.145	375.487	245.219	417.578	302.266	402.647
2.147	376.359	245.673	418.501	302.755	402.469
2.149	376.743	246.027	419.48	302.914	402.313
2.151	377.344	246.242	420.485	303.273	402.362
2.153	377.922	246.594	421.447	303.858	402.205
2.155	378.505	246.964	422.369	304.412	402.139
2.157	379.109	247.682	423.284	305.102	402.163
2.159	379.386	248.183	424.485	305.795	402.098
2.161	379.508	248.696	425.673	306.259	402.447
2.163	379.667	249.105	426.954	306.261	402.677
2.165	380.177	249.607	428.194	306.448	402.845
2.167	380.672	250.455	429.375	306.723	403.134
2.169	381.265	251.026	430.711	307.137	403.179
2.171	381.903	251.581	431.952	307.364	403.243
2.173	382.304	252.43	433.291	307.725	403.361
2.175	382.758	252.935	434.884	307.961	403.203
2.177	383.412	253.592	436.178	308.294	403.104
2.179	384.002	254.324	437.348	308.88	403.201
2.181	384.57	254.964	438.808	309.469	403.379
2.183	385.145	255.52	439.824	310.258	403.566
2.185	385.55	255.994	440.753	311.023	403.686
2.187	385.913	256.824	441.863	311.853	403.759
2.189	386.245	257.685	442.951	312.639	403.972
2.191	386.801	258.597	443.653	313.274	404.431
2.193	387.326	259.194	444.821	314.012	404.849
2.195	387.805	260.251	446.017	314.733	405.297
2.197	388.416	261.099	447.317	315.355	405.973
2.199	389.004	262.309	448.661	315.799	406.869
2.201	389.443	263.417	449.785	316.334	407.693
2.203	389.758	264.403	451.064	316.594	408.238
2.205	390.28	265.164	452.422	317.14	408.584
2.207	391.063	265.906	454.004	317.68	409.147
2.209	392.022	266.864	455.316	318.144	409.233
2.211	392.705	267.576	456.857	318.808	409.654
2.213	393.511	268.253	457.942	319.416	410.135
2.215	394.258	268.892	459.053	320.14	410.398
2.217	395.086	269.662	459.992	320.793	410.935
2.219	396.126	270.816	461.013	321.388	411.653
2.221	396.998	271.897	461.418	321.748	411.967
2.223	397.844	272.905	462.242	322.157	412.147
2.225	398.647	273.782	463.115	322.724	412.101
2.227	399.39	274.756	463.907	323.288	412.208
2.229	400.027	275.837	464.761	323.608	412.495
2.231	400.946	276.959	465.511	323.822	412.955
2.233	401.338	278.063	466.505	324.222	413.063
2.235	401.965	279.098	467.187	324.755	413.465
2.237	402.819	279.921	467.779	325.212	413.769
2.239	403.556	280.647	468.152	325.778	414.245
2.241	404.302	281.528	468.307	326.601	414.774
2.243	405.093	282.538	468.492	327.682	415.148
2.245	405.766	283.131	468.756	328.589	415.738
2.247	406.422	284.128	469.167	329.671	416.333
2.249	406.904	285.095	469.684	330.514	416.93
2.251	407.317	285.793	470.07	331.288	417.2
2.253	407.878	286.47	470.118	332.173	417.687
2.255	408.289	287.055	470.192	332.945	417.952
2.257	409.003	287.79	470.419	333.506	418.408
2.259	409.824	288.463	470.798	333.937	418.907
2.261	410.836	288.861	471.359	334.538	419.533
2.263	411.493	289.52	471.238	335.43	420.143
2.265	412.343	290.242	471.376	336.036	420.873
2.267	413.003	291.199	471.505	336.971	421.474
2.269	413.416	291.826	471.783	338.096	421.795
2.271	413.588	292.5	472.069	338.845	422.57
2.273	413.673	292.853	472.459	339.642	423.222
2.275	413.729	293.401	473.021	340.368	423.531
2.277	414.044	294.094	473.778	341.125	424.184
2.279	414.373	294.148	474.331	341.838	424.794
2.281	414.106	294.359	474.704	342.605	425.495
2.283	414.158	294.777	475.1	343.616	426.105
2.285	414.4	294.741	475.584	344.533	426.51
2.287	414.779	294.968	476.065	345.694	426.956
2.289	415.105	295.344	476.313	346.43	427.299
2.291	415.262	295.435	476.519	346.837	427.807
2.293	415.669	295.535	476.922	347.592	428.399
2.295	416.04	295.261	477.342	348.33	428.885
2.297	416.474	295.174	477.856	348.881	429.213
2.299	416.679	295.154	478.31	349.508	429.751
2.301	417.017	295.418	479.092	350.422	430.304
2.303	417.224	295.655	479.765	351.359	430.6
2.305	417.575	295.508	480.296	352.202	430.935
2.307	417.983	295.306	481.191	353.171	431.479
2.309	418.361	295.331	481.738	354.01	431.984
2.311	418.848	295.15	482.252	354.949	432.151
2.313	419.248	295.047	482.865	356.083	432.252
2.315	419.546	295.059	483.126	357.221	432.057
2.317	420.293	295.298	483.553	358.289	431.784
2.319	420.66	295.595	484.119	359.127	431.615
2.321	421.084	295.96	484.61	360.128	431.398
2.323	421.745	296.037	485.633	361.233	431.337
2.325	422.987	295.949	486.701	362.442	431.421
2.327	423.871	295.891	487.756	363.608	431.484
2.329	424.688	296.041	488.777	364.718	431.402
2.331	425.458	295.991	489.465	365.689	430.969
2.333	426.233	295.916	490.446	366.736	430.689
2.335	427.042	295.853	491.3	367.749	430.736
2.337	428.179	296.067	491.951	368.871	430.881
2.339	429.324	296.139	492.6	370.028	431.015
2.341	430.335	296.155	493.072	371.205	431.511
2.343	430.964	296.159	493.656	372.306	431.962
2.345	431.62	295.781	494.033	373.234	432.408
2.347	432.335	295.584	494.12	374.342	432.818
2.349	432.985	295.477	494.259	375.631	433.416
2.351	433.601	295.201	494.26	376.709	433.709
2.353	434.187	295.06	494.385	377.765	433.719
2.355	435.259	295.083	494.713	378.73	433.994
2.357	436.237	294.884	495.114	379.41	434.532
2.359	437.043	295.025	495.336	380.391	435.068
2.361	437.607	295.104	495.675	381.053	435.552
2.363	438.409	295.247	496.185	381.6	436.212
2.365	439.237	295.211	496.761	382.058	436.747
2.367	440.009	295.334	497.587	382.498	437.457
2.369	440.817	295.559	498.162	383.185	438.144
2.371	441.57	295.424	498.79	384.104	438.571
2.373	442.319	295.368	499.341	385.008	439.456
2.375	442.911	295.247	499.836	385.814	440.002
2.377	443.56	295.415	500.476	386.345	440.813
2.379	444.217	295.135	500.908	386.942	441.625
2.381	445.323	295.207	501.237	387.604	442.259
2.383	446.158	295.31	501.519	388.298	442.907
2.385	447.154	295.515	501.812	389.051	443.516
2.387	448.05	295.922	502.324	389.801	443.914
2.389	448.95	296.155	502.84	390.423	444.426
2.391	449.758	296.175	503.312	390.892	444.89
2.393	450.648	296.412	503.972	391.402	445.444
2.395	451.431	296.645	504.781	391.877	445.859
2.397	452.29	296.873	505.147	392.418	446.201
2.399	453.358	297.09	505.888	392.782	446.693
2.401	454.237	297.389	506.832	393.239	446.773
2.403	454.97	297.904	507.617	393.698	446.569
2.405	455.722	298.329	508.469	394.523	446.451
2.407	456.91	298.778	509.274	394.99	446.726
2.409	458.017	299.433	509.795	395.4	446.907
2.411	458.605	299.781	510.321	396.155	447.112
2.413	459.433	300.185	511.053	396.709	447.359
2.415	460.172	300.729	511.673	397.249	447.541
2.417	461.116	301.247	512.156	398.017	447.89
2.419	462.332	301.7	512.969	398.842	447.75
2.421	463.343	302.112	513.81	399.463	447.505
2.423	464.461	302.362	514.425	400.205	447.42
2.425	465.602	302.748	515.088	400.686	447.474
2.427	466.57	303.321	515.706	401.443	447.337
2.429	467.977	303.982	516.06	401.762	447.133
2.431	468.996	304.684	516.977	401.878	447.235
2.433	470.008	305.592	517.608	401.751	447.065
2.435	471.3	306.386	518.151	402.086	447.163
2.437	472.191	306.954	518.605	402.35	447.243
2.439	473.101	307.848	519.075	402.643	447.375
2.441	474.032	308.835	519.929	402.768	447.519
2.443	475.096	309.922	520.489	402.954	447.578
2.445	476.271	310.743	521.132	402.986	447.425
2.447	477.414	311.477	521.648	403.108	447.454
2.449	478.309	312.325	522.165	403.46	447.325
2.451	479.413	313.288	522.664	403.67	447.075
2.453	480.488	314.048	523.031	403.952	447.017
2.455	481.925	315.065	523.383	404.213	447.165
2.457	483.114	315.894	523.839	404.487	447.369
2.459	484.367	316.641	524.289	404.773	447.386
2.461	485.542	317.231	524.657	404.881	447.594
2.463	486.632	318.105	525.293	405.267	447.445
2.465	487.482	318.901	525.663	405.655	447.347
2.467	488.553	319.559	526.165	406.207	447.294
2.469	489.841	320.113	526.672	406.715	447.477
2.471	491.101	320.724	527.077	407.169	447.534
2.473	492.362	320.885	527.754	407.607	447.641
2.475	493.926	321.388	528.171	408.034	447.91
2.477	495.462	321.757	528.65	408.724	448.12
2.479	497.105	322.246	528.948	409.375	448.458
2.481	498.567	322.388	529.501	409.648	448.623
2.483	500.097	322.846	530.129	410.078	448.854
2.485	501.376	323.126	530.812	410.632	448.811
2.487	502.746	323.292	531.335	411.099	448.761
2.489	504.134	323.569	531.873	411.461	449.095
2.491	505.462	323.995	532.56	411.665	449.349
2.493	507.032	324.691	533.269	411.796	449.675
2.495	508.366	325.427	533.76	412.052	449.945
2.497	509.524	326.029	534.497	412.381	450.082
2.499	510.868	326.585	535.012	412.829	450.279
2.501	512.52	327.131	535.34	413.254	450.407
2.503	513.838	327.337	535.514	413.515	451.092
2.505	515.227	327.453	535.687	413.981	451.603
2.507	516.424	327.677	536.148	414.513	452.415
2.509	517.457	328.124	536.672	415.301	453.046
2.511	518.582	328.15	536.947	415.908	453.941
2.513	519.524	328.559	537.284	416.365	454.531
2.515	520.231	328.875	537.74	416.884	455.083
2.517	521.323	329.145	538.172	417.589	455.729
2.519	521.931	329.151	538.359	418.356	456.409
2.521	522.771	329.226	538.487	418.902	456.739
2.523	523.477	329.477	538.519	419.399	457.132
2.525	524.318	329.843	538.471	419.764	457.451
2.527	525.319	330.08	538.351	420.102	457.945
2.529	526.217	330.346	538.554	420.474	458.419
2.531	526.917	330.178	538.799	421.08	459.278
2.533	527.736	330.349	538.929	421.557	460.281
2.535	528.662	330.57	538.9	421.908	461.015
2.537	529.723	330.836	539.222	422.431	461.833
2.539	530.876	330.761	539.698	423.051	462.587
2.541	532.003	330.476	539.998	423.308	463.173
2.543	533.276	330.739	540.193	423.709	463.887
2.545	534.495	330.997	540.091	424.481	464.58
2.547	535.515	330.971	540.066	424.959	465.133
2.549	536.181	330.835	540.033	425.544	465.701
2.551	537.026	330.973	540.139	426.105	466.444
2.553	537.867	330.951	540.228	426.486	466.825
2.555	538.873	331.028	540.14	426.975	467.439
2.557	540.039	331.411	540.201	427.71	468.027
2.559	540.909	331.375	539.964	428.122	468.356
2.561	541.662	331.425	540.104	428.699	468.492
2.563	542.271	331.696	540.374	429.312	468.665
2.565	543.153	331.776	540.46	429.849	468.743
2.567	543.768	331.888	540.27	430.439	468.893
2.569	544.433	332.009	540.171	431.247	468.872
2.571	545.128	331.984	540.104	432.153	469.133
2.573	546.295	331.736	539.923	433.004	469.623
2.575	547.232	331.577	540.15	433.704	469.818
2.577	548.15	331.42	540.354	434.497	469.83
2.579	549.179	331.124	540.435	435.506	470.072
2.581	549.88	330.927	540.182	436.604	469.916
2.583	550.609	331.021	539.821	437.665	469.982
2.585	551.069	331.561	539.551	438.669	470.219
2.587	551.574	331.852	539.368	439.569	470.197
2.589	551.906	332.031	539.33	440.414	470
2.591	552.592	332.509	539.411	441.151	470.212
2.593	553.127	332.79	539.21	441.666	470.184
2.595	554.039	332.995	538.829	442.353	470.312
2.597	555.22	333.058	538.727	443.125	470.415
2.599	556.178	333.185	538.535	443.9	470.818
2.601	556.972	332.97	538.297	444.668	471.203
2.603	557.837	332.74	538.066	445.809	471.681
2.605	558.454	332.481	537.907	446.8	472.154
2.607	559.07	332.349	537.646	447.618	472.73
2.609	559.802	332.197	537.578	448.755	473.498
2.611	560.634	332.105	537.69	449.864	474.184
2.613	561.718	331.847	537.618	451.288	474.883
2.615	562.655	331.657	537.382	452.498	475.587
2.617	563.348	331.245	537.358	453.822	476.28
2.619	563.951	331.071	537.331	454.936	476.829
2.621	564.598	331.298	537.224	456.129	477.348
2.623	565.298	331.492	537.055	457.202	477.795
2.625	566.004	331.557	537.048	458.177	478.34
2.627	566.698	331.78	537.186	459.302	479.208
2.629	567.25	332.014	537.28	460.243	479.809
2.631	568.083	332.211	537.529	461.065	480.201
2.633	568.796	332.695	537.684	461.898	480.749
2.635	569.558	333.242	538.125	462.586	481.555
2.637	570.273	333.787	538.71	463.717	482.638
2.639	571.155	334.222	539.002	464.547	483.629
2.641	571.793	334.837	539.26	465.515	484.549
2.643	572.534	335.146	539.946	466.585	485.403
2.645	573.427	335.644	540.069	467.611	486.223
2.647	574.374	336.069	540.254	468.781	486.851
2.649	575.289	336.528	540.362	470.12	487.392
2.651	575.963	336.997	540.283	471.581	488.028
2.653	576.881	337.448	540.698	472.636	488.911
2.655	577.433	337.95	540.832	473.872	489.657
2.657	578.012	338.306	541.023	475.363	490.574
2.659	578.694	338.943	541.141	476.518	491.193
2.661	579.336	339.338	541.464	477.575	491.968
2.663	579.986	339.82	541.866	478.251	492.699
2.665	580.679	340.091	542.072	478.775	493.253
2.667	581.025	340.473	542.246	479.825	493.843
2.669	581.462	340.711	542.645	480.221	494.425
2.671	581.986	341.465	543.257	480.855	494.903
2.673	582.622	342.169	543.84	481.578	495.624
2.675	583.305	342.778	544.262	482.456	496.2
2.677	584.179	343.466	544.543	483.208	496.96
2.679	584.946	343.763	544.785	483.899	497.468
2.681	585.812	344.071	545.201	484.449	498.016
2.683	586.595	344.496	545.567	485.276	498.26
2.685	587.252	344.753	545.778	486.169	498.731
2.687	587.912	345.158	545.487	487.007	499.266
2.689	588.758	345.224	545.624	487.857	499.834
2.691	589.712	345.632	545.388	488.728	500.719
2.693	590.379	345.973	545.486	489.607	501.161
2.695	591.284	346.457	545.76	490.519	501.814
2.697	592.164	347.116	545.832	491.282	502.617
2.699	592.944	347.837	545.812	491.983	503.347
2.701	593.577	348.579	546.158	492.512	504.019
2.703	594.303	349.195	546.507	492.914	504.728
2.705	595.044	350.056	546.579	493.317	505.289
2.707	595.952	350.947	546.577	494.048	505.886
2.709	596.559	351.596	546.567	494.726	506.526
2.711	597.225	352.151	546.563	495.748	507.171
2.713	598.107	352.906	546.595	496.463	507.911
2.715	598.905	353.827	546.732	497.033	508.596
2.717	599.703	354.335	547.009	497.498	509.219
2.719	600.404	355.138	546.847	498.062	509.689
2.721	601.345	355.561	546.949	498.892	509.942
2.723	602.281	356.242	546.925	499.702	510.271
2.725	603.811	357.295	546.807	500.702	510.593
2.727	604.848	358.322	546.85	501.645	510.375
2.729	605.714	359.186	546.987	502.169	510.538
2.731	606.548	359.72	547.263	502.656	511.158
2.733	607.255	360.597	547.412	502.838	511.32
2.735	607.683	361.365	547.45	503.174	511.569
2.737	608.261	362.275	547.689	503.672	511.788
2.739	608.897	362.983	547.966	504.195	512.022
2.741	609.538	363.939	548.239	504.877	512.261
2.743	610.128	364.995	548.53	505.432	512.662
2.745	610.954	365.934	548.78	506.186	512.891
2.747	611.854	366.623	549.276	506.783	512.928
2.749	612.884	367.157	549.41	507.597	512.993
2.751	613.842	367.505	549.688	508.377	513.234
2.753	614.956	368.175	550.016	509.324	513.231
2.755	616.098	368.484	550.364	509.992	513.301
2.757	617.008	368.711	550.765	510.774	513.226
2.759	618.107	368.853	551.088	511.812	513.093
2.761	619.035	368.991	551.23	512.606	513.259
2.763	619.754	369.166	551.296	513.614	513.144
2.765	620.913	369.005	551.449	514.392	513.244
2.767	622.073	368.855	551.559	514.76	513.266
2.769	622.778	369.067	551.744	515.345	513.643
2.771	623.487	368.849	551.825	515.848	514.149
2.773	624.35	368.813	551.768	515.947	514.595
2.775	625.099	368.656	551.74	516.231	514.84
2.777	625.959	368.724	551.954	516.541	515.186
2.779	626.645	368.762	552.117	516.693	515.679
2.781	627.365	368.924	551.971	516.861	516.196
2.783	628.056	369.054	551.896	517.342	516.549
2.785	629.069	369.525	552.017	517.703	516.503
2.787	629.755	370.151	551.899	517.896	516.26
2.789	630.527	370.605	551.938	518.118	515.96
2.791	631.491	371.074	551.975	518.392	515.751
2.793	631.914	371.489	552.288	518.779	515.858
2.795	632.498	372.175	552.723	519.019	516.193
2.797	633.066	372.837	553.005	519.598	516.35
2.799	633.419	373.37	553.583	519.973	516.448
2.801	634.082	373.668	553.844	520.373	516.754
2.803	634.849	373.546	553.635	520.654	516.974
2.805	635.456	373.594	553.875	520.986	517.249
2.807	636.182	373.631	554.153	521.26	517.488
2.809	636.891	373.972	554.245	521.469	517.598
2.811	637.725	374.354	554.489	521.778	517.41
2.813	638.898	374.739	554.836	522.163	517.085
2.815	639.938	375.215	555.408	522.386	517.013
2.817	640.619	375.739	555.782	522.693	516.907
2.819	641.509	376.355	556.345	522.849	516.998
2.821	642.364	376.794	557.24	523.062	517.162
2.823	643.494	377.445	558.28	523.155	517.561
2.825	644.632	378.138	558.955	523.151	517.981
2.827	645.838	378.919	559.529	523.005	518.198
2.829	646.499	379.679	559.905	523.18	518.233
2.831	647.194	380.763	560.102	523.339	518.428
2.833	647.865	381.69	560.095	523.655	518.742
2.835	648.119	382.435	560.482	523.988	518.84
2.837	648.553	383.197	560.91	524.245	519.079
2.839	649.244	384.137	561.446	524.926	519.176
2.841	650.144	384.928	561.777	525.659	519.387
2.843	651.109	385.733	561.969	525.939	519.462
2.845	651.733	386.587	562.242	526.312	519.427
2.847	652.339	387.272	562.522	526.873	519.459
2.849	652.832	388.152	562.646	527.456	519.589
2.851	653.293	389.228	562.824	528.209	519.773
2.853	653.697	390.209	563.056	528.929	520.007
2.855	654.309	390.867	563.17	529.784	520.2
2.857	654.84	391.765	563.426	530.58	520.662
2.859	655.34	392.687	563.638	531.587	521.307
2.861	656.133	393.651	564.038	532.76	521.901
2.863	656.599	394.701	564.605	533.527	522.222
2.865	657.312	395.552	565.069	534.368	522.624
2.867	657.877	396.482	565.337	535.387	522.971
2.869	658.377	397.214	565.575	536.239	523.463
2.871	659.101	397.971	565.91	537.059	523.796
2.873	659.883	398.725	566.228	537.86	524.36
2.875	660.876	399.398	566.61	538.719	524.622
2.877	661.808	399.916	567.262	539.738	525.086
2.879	662.439	400.335	567.865	540.752	525.482
2.881	663.036	400.636	568.565	541.807	525.79
2.883	664.088	401.27	568.965	542.899	525.936
2.885	664.97	401.767	569.33	543.729	526.305
2.887	665.803	402.205	569.606	544.379	526.653
2.889	666.921	402.675	570.025	544.886	526.816
2.891	668.017	402.946	570.306	545.524	526.86
2.893	669.039	403.525	570.478	546.227	526.863
2.895	670.107	404.041	570.739	546.683	527.019
2.897	671.051	404.557	571.052	547.515	527.321
2.899	672.082	405.05	571.259	548.426	527.417
2.901	673.4	406.058	571.503	549.397	527.459
2.903	674.323	407.257	571.746	550.549	527.724
2.905	675.635	408.091	571.783	551.546	527.968
2.907	676.551	408.806	571.953	552.474	528.187
2.909	677.549	409.665	571.885	553.377	528.668
2.911	678.674	410.4	572.076	554.486	529.199
2.913	679.853	411.273	572.125	555.321	529.63
2.915	680.923	411.937	572.238	555.933	530.104
2.917	681.617	412.867	572.453	556.887	530.546
2.919	682.362	413.655	572.4	557.593	531.088
2.921	683.061	414.36	572.396	558.254	531.444
2.923	683.598	414.899	572.747	558.934	531.876
2.925	684.189	415.475	572.839	559.92	532.255
2.927	684.848	415.947	572.971	560.684	532.62
2.929	685.782	416.185	573.155	561.357	533.018
2.931	686.843	416.641	573.521	562.081	533.446
2.933	687.544	417.335	573.548	562.708	533.647
2.935	688.355	417.72	573.939	563.742	534.062
2.937	689.331	418.265	574.144	564.775	534.445
2.939	690.401	418.617	574.305	565.907	534.82
2.941	691.293	419.003	574.555	567.026	535.528
2.943	692.11	419.259	574.732	567.905	536.221
2.945	692.797	419.63	574.687	568.74	537.018
2.947	693.736	420.122	574.884	569.548	537.81
2.949	694.565	420.412	574.942	570.177	538.42
2.951	695.171	420.932	575.173	570.873	538.862
2.953	696.091	421.708	575.235	571.563	539.407
2.955	696.825	421.91	575.308	572.343	540.059
2.957	697.434	422.111	575.24	572.866	540.89
2.959	698.322	422.468	575.174	573.472	541.785
2.961	699.279	422.514	575.197	574.048	542.562
2.963	700.203	422.808	575.003	574.75	543.247
2.965	701.024	423.549	574.714	575.594	543.561
2.967	701.917	424.238	574.318	576.424	544.233
2.969	702.754	425.062	574.183	577.055	544.809
2.971	703.86	425.697	573.761	577.903	545.458
2.973	704.699	426.314	573.602	578.699	546.138
2.975	705.949	427.183	573.494	579.061	546.786
2.977	706.71	427.801	573.601	579.496	547.332
2.979	707.513	428.333	573.71	580.175	547.514
2.981	708.374	429.133	574.137	580.875	547.685
2.983	709.003	429.947	574.508	581.865	547.841
2.985	709.763	430.77	574.756	582.788	547.991
2.987	710.487	431.029	574.894	583.65	548.313
2.989	711.22	431.705	575.464	584.574	548.981
2.991	711.742	432.358	575.97	585.293	549.552
2.993	712.373	433.093	576.404	586.251	550.225
2.995	713.149	433.799	576.502	587.024	551.136
2.997	713.96	434.679	576.675	587.578	552.016
2.999	714.677	435.484	576.816	588.283	552.685
3.001	715.453	436.343	576.951	589.067	553.393
3.003	716.316	437.293	576.945	590.123	554.082
3.005	717.13	438.122	577.252	591.499	554.658
3.007	717.835	438.708	577.411	592.84	554.906
3.009	718.773	439.239	577.421	593.903	555.295
3.011	719.906	439.779	577.456	595.169	555.498
3.013	721.478	440.574	577.899	596.234	555.674
3.015	722.788	441.471	578.344	597.216	555.674
3.017	723.837	442.256	578.789	598.34	555.919
3.019	724.839	443.091	579.05	599.622	556.005
3.021	726.029	444.052	579.422	601.017	556.384
3.023	727.164	444.917	579.842	602.226	556.763
3.025	728.648	445.608	579.842	603.466	557.225
3.027	730.147	446.134	579.934	604.532	557.468
3.029	731.438	446.69	579.856	605.914	557.779
3.031	732.905	447.106	579.915	607.126	558.091
3.033	734.102	447.681	580.02	608.605	558.341
3.035	735.408	448.544	579.896	610.125	558.789
3.037	736.72	448.942	579.819	611.037	558.871
3.039	737.931	449.56	579.939	612.043	559.203
3.041	738.804	450.331	579.958	613.057	559.676
3.043	739.966	450.96	579.995	614.19	560.319
3.045	740.978	451.363	580.22	615.715	560.965
3.047	741.771	451.462	580.363	616.965	561.499
3.049	742.571	451.641	580.381	618.353	562.043
3.051	743.378	451.654	580.618	619.833	562.7
3.053	744.078	452.058	581.305	620.896	563.32
3.055	744.851	452.284	581.972	622.035	563.946
3.057	745.625	452.65	582.472	623.391	564.784
3.059	746.545	453.326	582.634	624.66	565.128
3.061	747.347	453.922	582.476	625.671	565.293
3.063	748.026	454.41	582.375	626.477	565.66
3.065	748.673	455.102	582.517	627.238	566.143
3.067	749.096	455.972	582.752	628.02	566.758
3.069	749.764	456.47	582.985	629.43	567.291
3.071	750.367	456.853	583.126	630.707	568.025
3.073	750.898	457.158	583.391	631.707	568.687
3.075	751.562	457.472	583.618	632.535	569
3.077	752.233	457.931	583.497	633.466	569.314
3.079	753.069	458.329	583.135	634.405	569.476
3.081	753.625	458.588	582.828	635.682	569.637
3.083	754.181	458.907	582.574	636.651	570.026
3.085	754.97	459.46	582.206	637.57	570.442
3.087	755.72	460.156	581.871	638.536	570.748
3.089	756.314	460.91	581.49	639.433	571.344
3.091	756.7	461.492	581.289	640.295	571.73
3.093	757.26	462.093	581.284	641.33	572.267
3.095	758.222	462.485	581.299	642.326	572.715
3.097	759.09	462.759	581.445	643.774	573.192
3.099	760.174	462.701	581.75	645.078	573.685
3.101	760.992	462.729	582.092	646.361	574.065
3.103	762.077	463.251	582.31	647.507	574.556
3.105	763.248	463.828	582.399	648.614	575.042
3.107	764.631	464.418	582.45	649.487	575.553
3.109	765.924	464.835	582.433	650.439	575.77
3.111	766.734	465.586	582.44	651.434	576.304
3.113	767.732	466.374	582.51	652.67	577.182
3.115	768.632	467.171	582.691	653.893	578.112
3.117	769.388	467.847	582.766	655.446	578.971
3.119	770.302	468.43	582.856	656.873	579.743
3.121	771.044	469.218	583.044	658.262	580.493
3.123	771.711	470.25	583.211	659.603	581.179
3.125	772.54	470.913	583.379	661.065	581.991
3.127	773.45	471.868	583.495	662.443	582.397
3.129	774.276	472.507	583.66	663.946	583.078
3.131	775.248	472.908	583.485	665.456	583.832
3.133	776.164	473.435	583.583	666.964	584.628
3.135	776.874	474.466	583.873	668.241	585.38
3.137	777.563	475.433	584.172	669.797	586.335
3.139	778.096	476.339	584.609	671.015	587.126
3.141	778.952	477.28	584.998	672.413	587.822
3.143	779.761	478.507	585.196	673.375	588.573
3.145	780.686	479.592	585.575	674.828	589.381
3.147	781.606	480.503	585.857	676.268	590.212
3.149	782.768	481.297	585.965	677.661	591.051
3.151	783.885	482.174	585.903	678.951	591.663
3.153	784.84	482.778	586.192	680.275	592.212
3.155	785.622	483.261	586.27	681.166	593.163
3.157	786.599	483.855	586.272	681.857	594.201
3.159	788.044	484.443	586.384	682.785	595.389
3.161	789.338	484.961	586.404	684.002	596.043
3.163	790.594	485.408	586.477	685.542	596.558
3.165	791.947	486.055	586.502	687.098	597.301
3.167	793.283	486.366	586.679	688.597	597.758
3.169	794.646	486.8	586.672	690.108	598.18
3.171	795.79	487.215	586.828	691.74	598.827
3.173	796.885	487.715	586.745	693.077	599.377
3.175	798.08	488.347	586.634	694.571	600.097
3.177	799.158	488.553	586.586	695.972	601.088
3.179	800.106	488.74	586.808	697.292	601.812
3.181	800.983	488.975	586.379	698.738	602.463
3.183	801.924	489.261	586.235	700.164	603.135
3.185	803.077	489.88	586.368	701.264	604.079
3.187	804.258	490.21	586.467	702.588	605.139
3.189	805.12	490.571	586.712	703.681	606.047
3.191	805.87	490.946	587.144	704.986	606.708
3.193	806.579	491.51	587.194	706.272	607.54
3.195	807.393	492.008	587.258	707.611	607.85
3.197	808.189	492.438	587.409	708.829	608.086
3.199	809	492.616	587.432	710.27	608.189
3.201	809.548	492.659	587.596	711.607	608.426
3.203	810.261	492.877	587.703	712.954	608.685
3.205	810.996	493.243	587.766	713.987	609.03
3.207	811.351	493.419	587.536	715.009	609.286
3.209	811.916	493.666	587.612	716.154	609.464
3.211	812.648	494.11	587.407	717.291	609.689
3.213	813.308	494.603	587.282	718.607	610.023
3.215	814.005	494.974	587.198	719.833	610.248
3.217	814.659	495.171	587.407	721.177	610.452
3.219	815.144	495.382	587.429	722.264	610.603
3.221	815.564	495.598	587.649	723.676	610.648
3.223	816.135	495.609	587.564	724.844	611.079
3.225	816.613	495.707	587.403	725.719	611.75
3.227	817.038	495.757	587.519	726.587	612.301
3.229	817.403	496.065	587.441	727.961	612.422
3.231	817.62	496.253	587.587	729.394	612.518
3.233	817.985	496.546	587.427	730.527	613.023
3.235	818.605	497.052	587.603	731.496	613.323
3.237	818.845	497.716	587.952	732.511	613.783
3.239	819.04	498.2	588.391	733.535	614.269
3.241	819.492	498.456	588.814	734.387	614.559
3.243	819.809	498.603	589.276	734.944	615
3.245	820.361	499.023	589.748	735.515	615.268
3.247	820.865	499.37	589.911	736.124	615.447
3.249	821.416	499.566	590.17	736.825	615.719
3.251	822.252	499.809	590.345	737.724	616.204
3.253	822.798	500.229	590.642	738.441	616.521
3.255	823.48	500.859	590.819	739.095	617.097
3.257	823.822	501.29	591.097	739.701	617.206
3.259	824.212	501.779	591.293	740.663	617.561
3.261	824.687	502.105	591.053	741.249	617.638
3.263	825.357	502.308	591.508	741.878	617.891
3.265	825.811	502.247	591.864	742.43	618.13
3.267	826.449	502.375	591.67	743.276	618.367
3.269	827.174	502.584	591.642	744.101	618.704
3.271	828.145	502.98	591.339	745.155	618.481
3.273	829.021	503.144	591.152	746.168	618.409
3.275	829.632	503.424	590.944	747.083	618.614
3.277	830.183	503.551	590.399	747.752	618.335
3.279	830.549	503.935	590.147	748.655	618.026
3.281	831.389	504.434	590.24	749.553	617.803
3.283	832.198	504.846	590.289	750.275	617.51
3.285	832.634	505.299	590.16	751.076	617.473
3.287	833.288	505.703	589.778	751.604	617.628
3.289	833.936	506.148	589.695	752.091	617.71
3.291	834.508	506.743	589.536	753.272	617.54
3.293	835.096	507.199	589.267	754.206	617.214
3.295	835.653	507.824	589.126	755.095	617.158
3.297	836.122	508.472	588.778	755.931	616.998
3.299	836.695	509.054	588.366	756.775	616.663
3.301	837.03	509.353	587.946	757.229	616.693
3.303	837.336	509.751	587.526	757.941	616.938
3.305	837.66	510.702	586.978	758.497	617.193
3.307	837.765	511.815	586.591	759.052	617.283
3.309	838.218	512.699	585.988	759.675	617.474
3.311	838.626	513.648	585.38	760.178	617.838
3.313	839.111	514.492	584.788	760.545	618.187
3.315	839.736	515.039	584.532	760.959	618.774
3.317	840.221	515.383	584.277	761.353	619.318
3.319	840.847	515.881	583.96	761.872	619.542
3.321	841.517	516.26	583.471	762.375	620.101
3.323	842.16	516.818	582.727	762.772	620.683
3.325	842.223	517.657	582.089	763.069	620.942
3.327	842.523	518.503	581.488	763.237	621.338
3.329	843.155	519.023	580.892	763.558	621.77
3.331	843.811	519.699	580.68	763.821	622.723
3.333	844.264	520.42	580.422	764.478	623.429
3.335	844.49	521.264	579.893	764.871	623.823
3.337	845.01	521.801	579.659	765.224	624.278
3.339	845.41	522.42	579.501	765.581	624.785
3.341	846.135	522.749	579.301	766.027	624.987
3.343	846.57	523.079	578.781	766.632	625.296
3.345	847.113	523.856	578.289	767.239	625.67
3.347	847.729	524.527	578.186	767.712	625.752
3.349	848.475	525.166	578.156	768.095	625.727
3.351	848.96	525.974	577.883	768.689	625.836
3.353	849.737	526.61	577.893	769.143	626.17
3.355	850.133	527.323	577.688	769.512	626.595
3.357	850.525	528.49	577.149	769.897	626.765
3.359	851.155	529.485	576.904	770.247	626.954
3.361	852.067	530.426	576.621	770.772	627.151
3.363	852.769	531.171	576.593	771.33	627.195
3.365	853.197	532.07	576.194	772.054	627.313
3.367	853.561	533.027	575.648	773.245	627.259
3.369	854.076	533.81	575.247	774.068	627.193
3.371	855.014	534.967	574.651	774.972	627.553
3.373	855.844	535.946	574.028	775.897	627.947
3.375	856.582	537.029	573.549	776.704	628.403
3.377	857.416	537.835	573.451	777.499	628.53
3.379	858.151	539.072	573.334	778.554	628.842
3.381	858.727	540.304	573.347	779.356	629.004
3.383	859.257	541.573	573.441	780.143	629.2
3.385	859.544	542.752	573.555	780.966	629.226
3.387	860.131	543.839	573.41	781.926	629.517
3.389	860.517	544.884	573.374	783.07	629.778
3.391	861.08	545.714	572.929	783.963	630.315
3.393	861.58	546.618	572.368	784.699	630.718
3.395	862.396	547.697	571.881	785.55	631.013
3.397	862.787	548.826	571.559	786.528	631.615
3.399	863.071	550.029	570.974	787.627	632.116
3.401	863.846	551.138	570.427	788.683	632.758
3.403	864.385	552.065	570.159	789.748	633.496
3.405	864.881	553.224	569.664	790.449	634.237
3.407	865.358	554.291	569.265	791.197	634.758
3.409	865.731	555.215	568.651	791.898	635.389
3.411	866.131	556.309	568.361	792.32	636.217
3.413	866.532	557.508	567.765	792.976	637.128
3.415	866.941	558.525	567.483	793.503	637.944
3.417	867.365	559.594	567.068	794.237	639.001
3.419	867.632	560.464	566.482	795.202	640.14
3.421	867.813	561.006	565.962	796.129	641.321
3.423	868.277	561.726	565.547	796.903	642.398
3.425	868.601	562.658	565.152	797.781	643.443
3.427	869.115	563.426	564.766	798.233	644.551
3.429	869.323	563.957	564.478	798.879	645.801
3.431	869.65	564.518	563.94	799.766	646.819
3.433	870.023	564.938	563.424	801.137	647.658
3.435	870.198	565.352	563.19	801.962	648.138
3.437	870.745	565.934	562.928	802.75	648.615
3.439	871.263	566.405	562.844	803.692	649.225
3.441	871.892	567.057	562.6	804.689	649.913
3.443	872.559	567.176	562.313	805.607	650.747
3.445	873.18	567.652	561.891	806.532	651.906
3.447	873.535	568.232	561.837	807.217	652.513
3.449	873.732	568.467	562.036	808.054	653.145
3.451	873.859	568.998	562.031	808.612	653.894
3.453	873.871	569.732	562.251	809.472	654.454
3.455	874.101	570.204	562.22	810.18	655.105
3.457	874.176	570.547	562.227	810.743	655.898
3.459	873.927	571.08	562.135	811.5	656.673
3.461	873.792	571.771	561.907	812.33	657.069
3.463	874.05	572.266	561.664	812.92	657.665
3.465	874.267	572.765	561.831	813.648	658.137
3.467	874.521	573.242	561.733	814.449	658.619
3.469	874.524	573.897	561.699	814.92	658.94
3.471	874.585	574.514	561.667	815.56	659.389
3.473	874.611	575.237	561.713	816.219	659.932
3.475	874.706	575.868	561.451	816.757	660.274
3.477	874.729	576.676	561.531	817.415	660.759
3.479	874.617	577.374	561.487	817.974	661.202
3.481	874.727	578.466	561.388	818.705	661.887
3.483	874.608	579.794	561.436	819.22	662.752
3.485	874.633	581.219	561.247	819.92	663.993
3.487	874.472	582.625	561.02	820.69	665.038
3.489	874.398	583.888	560.703	821.643	665.888
3.491	874.283	585.052	560.271	822.685	666.664
3.493	874.338	586.058	560.024	823.694	667.616
3.495	874.735	587.101	559.97	824.323	668.551
3.497	874.809	588.242	559.714	824.941	669.519
3.499	875.005	589.39	559.7	825.586	670.43
3.501	874.913	590.459	559.806	826.309	671.376
3.503	875.126	591.741	560.068	827.027	672.056
3.505	875.01	593.11	560.248	827.807	672.612
3.507	875.16	594.484	560.249	828.355	673.097
3.509	875.273	595.887	560.161	828.915	673.639
3.511	875.363	597.45	560.365	829.731	674.054
3.513	875.611	598.584	560.476	830.761	674.646
3.515	876.023	600.015	560.421	831.763	675.113
3.517	876.41	601.249	560.318	832.439	675.402
3.519	876.835	602.781	560.451	833.066	675.932
3.521	877.363	604.051	560.673	833.902	676.584
3.523	877.855	605.151	561.013	834.378	677.136
3.525	878.107	606.071	561.432	835.114	677.828
3.527	878.269	607.144	562.057	835.641	678.385
3.529	878.637	608.354	562.341	836.391	678.808
3.531	879.009	610.103	562.482	836.91	679.096
3.533	879.082	611.397	562.927	837.372	679.387
3.535	879.056	612.377	563.342	837.805	679.843
3.537	879.091	613.244	563.485	838.164	680.341
3.539	879.323	614.361	563.695	838.764	680.753
3.541	879.328	615.705	563.738	839.628	680.93
3.543	879.308	616.544	563.963	840.193	680.898
3.545	879.524	617.611	564.448	840.779	681.276
3.547	879.519	618.756	565.062	841.538	681.539
3.549	879.902	619.893	565.767	842.419	681.806
3.551	880.324	621.098	566.507	843.176	681.984
3.553	880.589	622.638	567.065	844.071	682.181
3.555	880.681	624.158	567.784	844.961	682.213
3.557	880.537	625.541	568.191	845.746	682.382
3.559	880.624	626.69	568.99	846.465	682.523
3.561	880.891	627.865	569.51	847.083	683.014
3.563	881.333	628.949	570.088	847.377	683.753
3.565	881.474	629.912	570.546	847.474	684.501
3.567	881.96	631.069	571.035	847.798	685.389
3.569	882.036	632.332	571.528	847.811	686.392
3.571	882.279	633.474	572.049	847.966	686.816
3.573	881.994	634.855	572.46	848.074	687.412
3.575	881.808	636.237	572.705	848.254	688.012
3.577	881.598	637.466	573.186	848.439	688.668
3.579	881.495	638.525	573.492	848.747	689.404
3.581	881.44	639.705	574.241	848.815	690.229
3.583	881.8	640.956	574.833	848.999	691.073
3.585	882.164	641.844	575.224	849.139	691.716
3.587	882.657	642.856	575.667	849.384	692.342
3.589	883.474	643.955	576.071	849.499	692.941
3.591	883.985	644.895	576.385	849.854	693.328
3.593	884.367	646.005	576.866	850.494	694.056
3.595	884.542	647.239	577.409	851.155	694.623
3.597	884.573	648.275	577.645	851.307	695.279
3.599	884.674	649.148	577.841	851.729	695.735
3.601	884.778	650.48	578.18	852.3	696.066
3.603	884.906	651.884	578.5	852.764	696.201
3.605	884.96	653.259	578.506	853.469	696.537
3.607	884.931	654.819	578.626	854.333	697.192
3.609	884.738	656.041	578.638	854.954	697.735
3.611	884.513	657.192	578.681	855.39	698.075
3.613	884.155	658.37	578.717	855.623	698.281
3.615	884.015	659.548	578.911	855.831	698.427
3.617	883.905	660.937	578.797	856.2	698.753
3.619	883.796	662.185	578.819	856.548	699.189
3.621	883.773	663.051	579.037	856.947	699.625
3.623	883.8	663.92	579.301	857.342	700.007
3.625	883.777	664.942	579.426	857.732	700.477
3.627	883.829	666.125	579.257	858.005	700.648
3.629	883.649	666.904	579.282	858.433	700.741
3.631	883.661	667.644	579.486	858.742	700.983
3.633	883.817	668.23	579.898	859.254	701.187
3.635	884.004	669.022	580.12	859.749	701.402
3.637	884.217	669.66	580.083	860.069	701.577
3.639	884.382	670.383	579.908	860.494	701.632
3.641	884.509	670.933	579.823	860.798	701.686
3.643	884.606	671.542	579.637	860.908	701.695
3.645	884.793	672.25	579.821	861.209	701.616
3.647	884.888	673.134	579.808	861.495	701.93
3.649	885.096	673.735	579.801	861.51	702.145
3.651	885.351	674.524	580.387	861.669	702.428
3.653	885.542	675.353	580.938	862.091	702.74
3.655	885.848	676.204	581.387	862.48	702.844
3.657	886.187	677.185	581.683	862.683	702.924
3.659	886.376	677.996	581.827	862.955	703.055
3.661	886.708	678.829	581.848	863.266	702.993
3.663	887.233	679.464	582.01	864.016	703.088
3.665	887.541	680.035	581.968	864.828	703.454
3.667	887.943	680.433	582.094	865.274	704.132
3.669	888.417	681.096	582.335	865.899	704.485
3.671	888.627	681.506	582.25	866.566	705.014
3.673	888.987	681.926	582.063	867.194	705.417
3.675	889.461	682.514	582.113	867.832	705.996
3.677	889.691	682.902	582.257	868.671	706.495
3.679	889.777	683.427	582.556	869.387	706.944
3.681	889.816	683.84	582.749	870.2	707.479
3.683	889.867	684.345	583.041	870.836	708.199
3.685	890.151	684.841	583.393	871.398	708.986
3.687	890.353	685.312	584.015	871.883	709.722
3.689	890.27	685.665	584.322	872.082	710.32
3.691	890.597	686.252	584.798	872.563	710.936
3.693	891.182	686.965	585.099	873.012	711.601
3.695	891.608	687.542	585.214	873.589	711.992
3.697	891.914	687.842	585.364	874.119	712.399
3.699	892.225	688.151	586.041	874.691	712.761
3.701	892.755	688.654	586.337	875.295	713.242
3.703	893.287	689.296	586.78	876.148	713.773
3.705	893.955	690.013	587.098	876.891	714.355
3.707	894.472	690.924	587.602	877.41	714.571
3.709	894.863	691.713	587.978	878.012	714.422
3.711	895.379	692.598	588.279	878.291	714.368
3.713	895.844	693.292	588.437	878.909	714.271
3.715	896.277	693.689	588.872	879.256	713.931
3.717	896.718	694.417	589.199	879.564	713.733
3.719	897.027	695.028	589.768	880.02	713.96
3.721	897.242	695.93	590.131	880.63	714.322
3.723	897.305	696.546	590.714	881.36	714.792
3.725	897.266	696.897	591.08	882	715.144
3.727	897.512	697.22	591.04	882.549	715.639
3.729	898.098	697.682	590.985	883.385	716.197
3.731	898.583	698.398	591.19	884.226	716.627
3.733	899.157	699.027	591.33	885.331	717.212
3.735	900.023	699.969	591.508	886.465	717.79
3.737	900.771	700.771	591.399	887.526	718.554
3.739	901.287	701.803	591.747	888.761	719.093
3.741	901.691	702.385	591.586	889.75	719.58
3.743	902.099	703.064	591.542	890.62	719.52
3.745	902.656	703.736	591.333	891.741	719.883
3.747	903.342	704.835	591.169	893.147	720.272
3.749	904.092	706.217	591.131	894.207	720.422
3.751	904.449	707.449	591.058	895.088	720.587
3.753	904.682	708.611	591.36	895.817	720.749
3.755	904.82	709.898	591.216	896.674	720.94
3.757	905.028	711.043	591.505	897.307	721.367
3.759	905.039	712.282	591.867	898.135	721.858
3.761	905.544	713.313	592.046	899.184	722.219
3.763	906.048	714.546	592.314	900.118	722.527
3.765	906.151	716.175	592.598	901.174	722.576
3.767	906.485	717.496	593.069	902.485	722.732
3.769	907.023	718.57	593.113	903.709	723.046
3.771	907.708	719.809	593.322	904.791	723.073
3.773	908.317	720.978	593.635	905.892	723.346
3.775	908.763	722.227	594.258	906.75	723.716
3.777	909.04	723.317	594.508	907.386	723.968
3.779	909.316	724.603	594.717	907.881	724.146
3.781	909.676	725.793	594.976	908.439	724.313
3.783	910.248	727.239	595.058	908.909	724.733
3.785	910.639	728.429	595.401	909.347	725.417
3.787	911.149	729.467	595.837	910.165	726.156
3.789	911.921	730.673	596.211	911.007	726.98
3.791	912.479	731.969	596.685	911.688	727.691
3.793	913.298	733.263	597.434	912.491	728.221
3.795	913.985	734.261	597.932	913.284	728.735
3.797	914.704	735.375	598.32	913.722	729.31
3.799	915.572	736.836	598.534	914.528	730.119
3.801	916.247	738.214	599.17	915.393	730.508
3.803	916.841	739.78	600.088	916.414	730.991
3.805	917.46	741.277	600.698	917.332	731.476
3.807	918.334	742.827	601.012	918.605	732.088
3.809	918.993	744.442	601.825	919.976	732.979
3.811	919.655	746.137	602.567	921.051	733.636
3.813	920.142	747.987	603.293	921.924	734.132
3.815	920.491	749.511	603.748	922.918	734.648
3.817	921.08	750.804	604.274	923.897	735.386
3.819	921.64	752.088	604.572	925.08	735.907
3.821	922.164	753.598	604.707	926.074	736.349
3.823	922.442	754.917	604.851	927.212	737.086
3.825	922.681	755.984	605.016	928.185	737.526
3.827	923.115	757.015	605.278	929.459	738.1
3.829	923.925	758.159	605.346	930.154	738.667
3.831	924.659	759.053	605.461	930.904	739.203
3.833	925.546	760.231	605.812	931.824	739.456
3.835	926.655	761.151	606.16	932.564	739.905
3.837	927.774	762.264	606.509	933.189	740.221
3.839	928.645	763.269	606.719	933.914	740.527
3.841	929.577	764.263	606.831	934.588	740.914
3.843	930.239	765.312	607.116	935.548	741.385
3.845	931.12	766.441	607.258	936.028	741.964
3.847	932.055	767.755	607.545	936.266	742.334
3.849	933.028	768.988	607.744	936.44	742.618
3.851	934.048	770.031	607.892	936.687	742.895
3.853	935.028	771.045	608.043	937.163	743.126
3.855	935.776	772.238	608.379	937.628	743.586
3.857	936.448	773.303	608.919	938.022	743.821
3.859	937.233	774.319	609.418	938.479	744.197
3.861	937.833	775.285	609.904	938.953	744.543
3.863	938.476	775.982	610.023	939.235	744.938
3.865	939.017	776.867	609.948	939.764	745.302
3.867	939.85	777.748	610.078	939.933	745.816
3.869	940.854	778.809	610.084	940.258	746.419
3.871	941.69	779.9	610.086	940.758	747.077
3.873	942.399	781.194	610.216	941.103	747.413
3.875	943.155	782.659	610.186	941.388	747.595
3.877	944.007	783.984	610.189	941.713	747.905
3.879	945.031	785.401	610.286	942.489	748.183
3.881	946.092	786.936	610.093	942.879	748.601
3.883	947.072	788.094	610.099	943.053	749.113
3.885	947.97	789.341	610.309	943.482	749.49
3.887	948.928	790.536	610.408	943.725	749.898
3.889	949.835	791.592	610.26	944.265	750.425
3.891	950.522	792.515	610.273	944.641	750.846
3.893	951.048	793.611	610.379	945.109	751.412
3.895	951.605	794.957	610.559	945.445	751.918
3.897	952.338	796.036	610.689	945.619	752.29
3.899	952.837	796.999	610.92	945.723	752.893
3.901	953.381	797.828	611.279	945.634	753.304
3.903	953.84	798.739	611.622	945.468	753.557
3.905	954.229	799.841	612.397	945.453	754.035
3.907	954.979	800.635	612.689	945.726	754.333
3.909	955.792	801.558	613.196	946.099	754.608
3.911	956.099	802.188	613.607	946.627	754.945
3.913	956.301	802.847	613.952	947.04	755.281
3.915	956.666	803.831	614.606	947.54	755.349
3.917	957.213	804.604	615.142	947.874	755.635
3.919	957.877	805.854	615.841	948.447	755.873
3.921	958.841	807.004	616.723	949.044	756.126
3.923	959.838	808.584	617.378	949.573	756.483
3.925	960.724	810.076	618.002	949.809	756.495
3.927	961.43	811.469	618.417	950.171	756.646
3.929	962.239	813.232	618.92	950.376	757.162
3.931	962.728	814.958	619.397	950.582	757.634
3.933	963.491	816.385	619.989	950.765	758.134
3.935	964.124	817.871	620.362	950.623	758.63
3.937	964.733	819.436	620.85	950.64	758.909
3.939	965.229	820.833	621.341	950.44	759.186
3.941	966.089	822.1	621.545	950.321	759.104
3.943	966.704	823.512	621.867	950.085	759.099
3.945	967.486	825.265	622.266	950.144	758.96
3.947	967.946	826.89	622.677	949.923	758.922
3.949	968.71	828.522	623.361	950.175	758.773
3.951	969.608	830.189	623.857	950.361	758.81
3.953	970.286	831.833	624.515	950.571	759.29
3.955	971.138	833.371	625.23	950.618	759.47
3.957	972.004	835.086	625.835	951.207	759.739
3.959	972.808	836.539	626.467	951.714	759.816
3.961	973.229	837.777	627.075	952.408	760.156
3.963	973.583	838.937	627.894	952.685	760.536
3.965	974.008	839.678	628.61	952.688	761.107
3.967	974.459	840.746	629.546	952.783	761.341
3.969	975.047	841.732	630.105	953.155	761.673
3.971	975.486	842.875	630.812	953.332	761.849
3.973	976.2	843.813	631.398	953.315	762.198
3.975	976.748	844.661	632.023	953.722	762.372
3.977	977.38	845.756	632.449	954.068	762.698
3.979	977.865	846.846	632.811	954.036	763.487
3.981	978.423	847.761	633.013	954.288	764.224
3.983	979.089	848.596	633.378	954.466	764.906
3.985	979.603	849.661	633.75	954.741	765.677
3.987	980.315	851.142	634.006	955.096	766.278
3.989	980.834	852.11	633.884	955.36	766.724
3.991	981.433	853.254	634.019	955.809	767.222
3.993	982.057	854.121	633.903	956.104	767.493
3.995	982.745	855.01	634.003	956.484	767.622
3.997	983.547	855.853	633.919	956.903	767.954
3.999	984.797	856.536	633.919	957.059	768.58
4.001	985.523	857.433	633.952	957.173	768.861
4.003	986.37	858.022	634.298	957.385	769.132
4.005	987.108	858.576	634.577	957.284	769.352
4.007	988.082	859.321	634.609	957.226	769.923
4.009	988.947	860.142	634.913	957.285	770.591
4.011	989.557	861.166	635.326	957.201	771.176
4.013	990.007	861.862	635.564	957.193	771.63
4.015	990.52	862.572	635.614	957.204	772.287
4.017	991.327	863.363	635.277	957.133	772.919
4.019	992.14	864.022	635.318	957.004	773.321
4.021	993.024	864.368	635.234	956.984	773.725
4.023	993.817	864.811	635.048	957.013	773.981
4.025	994.029	865.464	635.255	956.618	774.065
4.027	993.936	866.048	635.453	956.589	774.284
4.029	994.237	866.564	635.689	956.562	774.38
4.031	994.639	867.1	636.146	956.39	774.811
4.033	994.929	867.574	636.605	956.174	775.312
4.035	995.362	868.095	637.106	955.959	775.497
4.037	995.686	868.806	637.632	956.3	775.867
4.039	996.147	869.63	638.134	956.613	776.075
4.041	996.602	870.455	638.626	956.795	776.297
4.043	996.811	871.479	638.954	956.909	776.542
4.045	997.34	872.365	639.012	956.924	776.692
4.047	998.038	873.38	639.314	957.144	776.763
4.049	998.842	874.347	639.713	957.409	776.894
4.051	999.497	875.525	640.14	957.698	777.187
4.053	1000.26	876.507	640.386	958.02	777.72
4.055	1000.64	877.54	640.444	958.481	778.1
4.057	1001.06	878.728	640.505	958.633	778.411
4.059	1001.56	879.688	640.671	958.813	779.135
4.061	1002.29	880.951	641.413	959.32	779.746
4.063	1002.84	882.019	642.036	959.801	780.106
4.065	1003.49	882.858	642.415	960.227	780.29
4.067	1004.45	883.774	642.664	960.608	780.797
4.069	1005.3	884.894	642.909	960.575	781.3
4.071	1006.22	886.033	643.416	960.84	781.824
4.073	1007.23	887.121	643.531	961.181	782.085
4.075	1008.11	887.894	643.659	961.543	782.659
4.077	1008.86	888.941	644.161	961.704	783.15
4.079	1009.41	890.199	644.855	962.173	783.681
4.081	1010	891.068	645.443	962.504	784.131
4.083	1010.56	891.876	646.188	962.805	784.639
4.085	1011.13	892.645	647.036	963.4	784.885
4.087	1011.21	892.999	647.873	963.826	785.032
4.089	1011.59	893.512	648.862	964.122	785.176
4.091	1012.23	894.419	649.567	964.386	785.537
4.093	1012.49	895.267	650.197	964.471	786.101
4.095	1012.74	896.072	650.951	964.547	786.946
4.097	1013.14	897.087	651.617	964.557	787.553
4.099	1013.22	898.202	651.941	964.691	788.544
4.101	1013.47	899.183	652.584	964.658	789.815
4.103	1013.67	900.165	653.272	964.753	790.869
4.105	1014.1	901.147	654.061	964.948	792.045
4.107	1014.24	901.841	654.968	965.045	793.072
4.109	1014.34	902.615	655.798	965.216	794.332
4.111	1014.71	903.218	656.523	965.47	795.254
4.113	1014.91	903.877	657.109	965.678	795.89
4.115	1015.12	904.624	657.505	965.83	796.493
4.117	1015.34	905.285	658.09	966.073	797.096
4.119	1015.43	906.053	658.642	966.38	797.762
4.121	1015.69	906.642	658.944	966.81	798.607
4.123	1015.86	907.084	659.164	967.04	799.518
4.125	1015.91	907.825	659.543	967.221	800.241
4.127	1016.07	908.435	659.807	967.276	801.001
4.129	1016.35	909.146	660.073	967.268	801.602
4.131	1016.62	909.632	660.335	967.305	802.229
4.133	1017.03	910.021	660.377	967.499	803.106
4.135	1017.76	910.236	660.351	967.945	803.962
4.137	1018.35	910.547	660.669	968.06	804.629
4.139	1018.86	911.109	660.759	968.18	805.445
4.141	1019.46	911.475	661.077	968.258	806.4
4.143	1020.27	911.673	661.426	968.78	807.304
4.145	1020.77	912.061	661.8	969.128	808.047
4.147	1020.95	912.501	662.339	969.439	808.555
4.149	1020.9	912.956	662.833	969.793	809.139
4.151	1021.16	913.265	663.239	970.279	809.872
4.153	1021.36	913.844	663.609	970.716	810.684
4.155	1021.72	914.57	664.337	971.283	811.325
4.157	1022.25	915.21	664.823	971.968	811.801
4.159	1022.41	915.696	665.19	972.322	812.103
4.161	1022.94	916.358	665.748	972.641	812.595
4.163	1023.19	917.124	666.189	972.778	813.392
4.165	1023.32	917.859	666.83	973.084	813.839
4.167	1023.71	918.807	667.123	973.502	814.342
4.169	1023.84	919.815	667.59	973.39	815.13
4.171	1024.21	920.871	668.196	973.549	815.739
4.173	1024.43	921.536	668.855	973.815	816.32
4.175	1024.56	922.009	669.4	974.137	817.011
4.177	1024.71	922.754	670.026	974.56	817.388
4.179	1024.85	923.374	670.558	974.98	817.573
4.181	1025.06	923.959	671.476	975.064	818.085
4.183	1025.27	924.648	672.622	975.17	818.517
4.185	1025.45	925.281	673.738	975.491	818.691
4.187	1025.65	925.994	674.526	975.807	818.765
4.189	1026.06	926.671	675.054	975.926	819.051
4.191	1026.49	927.231	675.616	975.848	819.431
4.193	1026.92	927.857	676.276	975.828	819.709
4.195	1027.29	928.597	676.853	976.14	820.295
4.197	1027.89	929.538	677.31	976.571	820.861
4.199	1028.46	930.09	677.873	976.956	821.505
4.201	1029.09	930.757	678.538	977.329	822.427
4.203	1029.64	931.596	679.32	977.702	823.004
4.205	1030.15	932.472	679.962	978.26	823.915
4.207	1030.89	933.574	680.649	978.811	824.696
4.209	1031.11	934.611	681.151	979.277	825.888
4.211	1031.29	935.462	681.814	979.733	826.927
4.213	1031.28	936.454	682.409	979.967	827.964
4.215	1031.27	937.525	682.937	980.071	828.919
4.217	1031.45	938.568	683.551	980.108	829.641
4.219	1031.83	939.266	684.136	980.228	830.48
4.221	1032.11	940.098	684.55	980.18	831.4
4.223	1032.69	941.343	685.076	980.442	831.954
4.225	1033.28	942.456	685.692	980.642	832.494
4.227	1033.9	943.688	686.296	980.893	833.036
4.229	1034.59	944.445	687.005	980.9	833.97
4.231	1035.1	945.333	687.637	980.92	834.814
4.233	1035.62	946.023	688.317	981.29	835.573
4.235	1035.93	946.81	688.885	981.698	836.367
4.237	1036.3	947.484	689.413	981.961	837.069
4.239	1036.67	948.284	690.059	982.485	837.565
4.241	1036.99	949	690.465	982.832	838.157
4.243	1037.44	949.606	690.751	983.359	838.787
4.245	1037.9	950.544	691.365	984.041	839.606
4.247	1038.55	951.121	692.132	984.413	840.418
4.249	1038.97	951.957	692.879	984.846	841.257
4.251	1039.38	952.915	693.559	985.324	842.216
4.253	1039.95	953.798	694.477	985.666	842.963
4.255	1040.61	954.585	695.405	986.241	843.599
4.257	1041.29	954.943	696.161	986.98	844.494
4.259	1041.96	955.761	696.636	987.506	845.207
4.261	1042.4	956.624	697.479	988.105	846.092
4.263	1042.83	957.522	697.91	988.349	846.716
4.265	1043.44	958.567	698.353	988.595	847.202
4.267	1043.66	959.447	699.32	988.55	847.656
4.269	1043.79	960.286	700.162	988.46	848.06
4.271	1043.97	960.863	701.14	988.417	848.825
4.273	1044.35	961.755	702.061	988.416	849.471
4.275	1044.95	962.389	702.952	988.66	850.031
4.277	1045.41	963.078	703.971	989.195	850.939
4.279	1045.71	963.929	704.906	989.307	851.962
4.281	1046.06	964.498	705.643	989.492	852.866
4.283	1046.36	964.998	706.322	989.902	853.847
4.285	1046.73	965.822	707.28	990.13	854.684
4.287	1046.98	966.737	708.245	990.414	855.478
4.289	1047.24	967.536	709.268	991.095	856.618
4.291	1047.56	968.477	710.576	991.374	857.743
4.293	1047.77	969.728	711.809	991.533	859.196
4.295	1047.99	970.76	712.813	991.94	860.228
4.297	1048.36	971.811	713.966	992.042	861.36
4.299	1048.7	972.646	715.227	992.274	862.321
4.301	1049.16	973.444	716.155	992.426	863.033
4.303	1049.65	973.968	716.961	992.69	863.921
4.305	1050.2	974.558	718.074	993.136	864.503
4.307	1051.11	974.835	718.99	993.477	865.019
4.309	1051.58	975.348	720.202	993.726	865.82
4.311	1052.03	976.089	721.515	994.022	866.805
4.313	1052.36	976.948	722.732	994.251	867.711
4.315	1052.93	977.92	723.579	994.25	868.196
4.317	1053.19	979.084	724.418	994.394	868.606
4.319	1053.4	979.776	725.244	994.453	869.384
4.321	1053.66	980.286	726.216	994.652	869.99
4.323	1053.58	980.79	726.977	994.998	870.259
4.325	1053.99	981.19	727.745	995.534	870.59
4.327	1054.32	981.707	728.478	996.123	870.75
4.329	1054.31	982.505	729.129	996.419	870.847
4.331	1054.09	983.111	729.522	997.014	870.687
4.333	1054.15	983.859	729.947	997.472	870.615
4.335	1054.3	984.625	730.471	997.94	870.782
4.337	1054.15	985.412	730.835	998.415	870.846
4.339	1054.18	986.094	731.321	998.828	871.033
4.341	1053.88	987.033	731.863	999.396	871.183
4.343	1053.95	988.082	732.656	999.762	871.492
4.345	1053.78	988.875	733.529	1000.09	871.841
4.347	1053.63	989.213	734.327	1000.5	872.304
4.349	1053.43	989.729	734.852	1000.85	872.821
4.351	1053.35	990.117	735.697	1000.78	873.308
4.353	1053.52	990.67	736.528	1000.64	873.693
4.355	1053.74	991.039	737.202	1000.65	874.034
4.357	1053.92	991.423	738.27	1001.09	874.351
4.359	1054.13	991.727	739.317	1001.2	874.625
4.361	1054.19	992.131	740.438	1001.61	874.748
4.363	1054.39	992.489	741.321	1001.87	874.886
4.365	1054.84	992.575	742.227	1002.01	875.018
4.367	1055.39	992.837	743.253	1002.04	875.352
4.369	1055.99	993.239	744.379	1002.17	875.549
4.371	1056.15	993.41	745.489	1002.18	875.531
4.373	1056.14	993.575	746.84	1002.04	875.31
4.375	1056.38	993.671	748.104	1002.22	874.982
4.377	1056.44	994.029	749.102	1002.62	874.861
4.379	1056.62	994.413	750.017	1002.68	874.685
4.381	1056.72	994.58	751.101	1002.94	874.645
4.383	1057.18	994.489	751.827	1003.25	874.604
4.385	1057.65	994.389	752.389	1003.54	874.631
4.387	1057.92	994.447	753.073	1003.99	874.831
4.389	1058.39	994.497	753.956	1004.12	875.011
4.391	1058.58	994.933	754.962	1004.44	875.068
4.393	1058.94	995.229	755.849	1004.98	874.978
4.395	1058.87	995.274	756.776	1005.67	874.862
4.397	1059.16	995.373	757.776	1006.19	874.519
4.399	1059.55	995.416	758.763	1006.65	874.24
4.401	1059.57	995.179	759.693	1006.98	873.915
4.403	1059.99	995.167	760.204	1007.47	873.697
4.405	1060.58	995.1	761.011	1007.9	873.571
4.407	1060.82	995.214	761.869	1008.47	873.327
4.409	1061.19	995.168	763.132	1009.35	873.197
4.411	1061.56	995.149	763.892	1010.46	873.014
4.413	1062.06	995.083	764.709	1011.33	872.666
4.415	1062.37	994.851	765.266	1012.44	872.637
4.417	1062.59	994.633	766.028	1013.32	872.317
4.419	1062.94	994.622	766.952	1014.01	872.346
4.421	1062.88	995.015	767.773	1014.58	872.235
4.423	1063.03	995.327	768.62	1015.29	872.162
4.425	1063.56	995.281	769.29	1015.9	872.261
4.427	1063.73	995.376	769.935	1016.56	872.3
4.429	1063.87	995.293	770.67	1017.13	872.37
4.431	1064.01	995.522	771.524	1017.79	872.177
4.433	1064.12	995.767	772.227	1017.95	872.401
4.435	1064.29	996.057	772.77	1018.4	872.764
4.437	1064.52	996.496	773.353	1019.02	873.337
4.439	1064.91	996.89	773.781	1019.3	873.716
4.441	1065.16	997.202	774.209	1019.48	873.688
4.443	1065.32	997.756	774.908	1020.04	873.633
4.445	1065.46	998.083	775.399	1020.49	873.353
4.447	1065.83	998.417	775.776	1021.15	873.278
4.449	1066.41	999.441	775.937	1021.52	873.451
4.451	1066.82	999.964	776.284	1022.3	873.57
4.453	1067.32	1000.25	776.427	1022.83	873.696
4.455	1067.43	1000.76	776.658	1023.83	873.583
4.457	1067.66	1001.54	776.98	1024.59	873.562
4.459	1068.33	1002.24	777.457	1025.16	873.446
4.461	1069	1002.86	778.19	1025.52	873.539
4.463	1069.28	1003.48	778.801	1025.94	873.746
4.465	1069.81	1004.04	779.153	1026.2	874.005
4.467	1070.04	1004.65	779.918	1026.35	874.307
4.469	1070.31	1005.31	780.173	1026.63	874.664
4.471	1070.6	1005.9	780.413	1026.83	874.58
4.473	1070.45	1006.35	780.444	1027.16	874.209
4.475	1070.42	1006.88	780.656	1027.38	873.798
4.477	1070.32	1007.44	780.623	1027.23	873.876
4.479	1070.26	1007.69	780.56	1027.25	873.969
4.481	1070.44	1008.21	780.621	1027.05	873.804
4.483	1070.6	1008.61	780.691	1027.24	873.485
4.485	1070.67	1008.83	780.805	1027.02	873.175
4.487	1070.82	1009.24	780.731	1026.92	872.738
4.489	1070.98	1009.46	780.757	1026.89	872.254
4.491	1071.13	1009.56	780.833	1026.94	871.726
4.493	1071.12	1009.94	780.977	1026.77	871.307
[truncated: 15,003 more rows]

## Sheet: Figure 4B
	Trial 1	Trial 2	Trial 3	Trial 4	Trial 5
Time (ns)	Force (pN)	Force (pN)	Force (pN)	Force (pN)	Force (pN)
0.499	-37.0663	108.821	93.2013	86.8967	274.792
0.501	-36.8602	109.573	93.7046	87.8847	275.662
0.503	-36.5518	110.316	94.42	88.8298	276.698
0.505	-35.9866	111.237	95.0952	89.4926	277.766
0.507	-35.4536	111.799	95.95	90.0503	278.731
0.509	-34.9065	112.117	96.2866	90.3864	279.609
0.511	-34.2569	112.245	96.8129	90.6826	280.444
0.513	-33.7773	112.542	97.1109	91.2247	281.297
0.515	-33.1356	112.838	97.5312	92.0249	282.223
0.517	-32.5525	113.428	98.2098	93.0011	283.102
0.519	-31.9124	113.754	98.5393	93.7649	284.035
0.521	-31.1922	114.025	98.774	94.2864	285.124
0.523	-30.7033	114.494	98.7967	94.8158	286.189
0.525	-30.175	114.996	98.4607	95.3435	287.084
0.527	-30.1254	115.456	98.4807	95.7224	287.744
0.529	-30.0595	115.745	98.3262	96.1342	288.473
0.531	-29.6763	116.299	98.1462	96.5902	289.259
0.533	-29.2914	116.752	98.1212	96.9834	290.047
0.535	-29.1703	117.017	98.0309	97.6493	291.194
0.537	-28.9846	117.158	97.7982	98.6383	291.814
0.539	-28.7317	117.628	97.9281	99.6863	292.386
0.541	-28.3609	117.939	97.9571	100.451	293.097
0.543	-28.1353	118.016	97.9392	101.15	294.073
0.545	-27.856	118.269	97.9034	101.883	294.887
0.547	-27.4593	118.419	98.2109	102.892	295.756
0.549	-26.908	118.707	98.575	103.551	296.858
0.551	-26.5788	118.982	98.5251	104.435	297.885
0.553	-26.2567	119.288	98.2897	105.084	299.084
0.555	-25.9105	119.479	98.3456	105.998	300.57
0.557	-25.4324	119.956	98.4388	106.803	301.595
0.559	-25.2067	120.62	98.4777	107.629	302.698
0.561	-24.8317	121.168	98.1742	108.431	303.939
0.563	-24.2373	121.86	97.9317	109.217	305.23
0.565	-23.3943	122.701	97.9754	110.022	306.217
0.567	-22.8454	123.485	97.7976	110.731	307.16
0.569	-22.3972	124.006	97.5821	111.355	308.421
0.571	-21.8664	124.736	97.2844	111.955	309.738
0.573	-21.5073	125.459	97.1206	112.54	310.646
0.575	-21.0327	126.136	96.9303	113.146	311.66
0.577	-20.6307	126.394	96.6432	113.966	312.498
0.579	-19.9715	126.678	96.5122	114.614	313.32
0.581	-19.34	127.031	96.3982	115.313	314.334
0.583	-18.8139	127.28	96.0232	115.948	315.136
0.585	-18.6323	127.334	95.9244	116.475	316.035
0.587	-18.1801	127.619	95.866	117.038	316.804
0.589	-18.0179	128.121	95.8758	117.751	317.513
0.591	-17.6026	128.725	96.0845	118.615	318.332
0.593	-17.0761	129.226	95.9097	119.361	318.907
0.595	-16.6115	129.591	95.8375	120.311	319.649
0.597	-16.226	130.187	95.9335	121.194	320.234
0.599	-16.0093	130.7	96.1237	121.98	320.833
0.601	-15.3983	131.216	96.4452	122.842	321.476
0.603	-14.8039	132.164	96.7436	124.082	322.113
0.605	-14.054	132.719	97.0763	125.015	322.685
0.607	-13.5585	133.577	97.4694	125.924	323.53
0.609	-13.1737	134.529	98.0749	126.625	324.508
0.611	-13.1181	135.202	98.5283	127.453	325.235
0.613	-12.7808	135.686	98.9361	128.366	326.187
0.615	-12.5859	136.336	99.289	129.08	327.196
0.617	-12.34	136.917	99.4891	129.839	328.168
0.619	-12.3964	137.561	99.7829	130.66	329.238
0.621	-12.3041	138.411	100.143	131.641	330.187
0.623	-12.3523	139.091	100.451	132.36	330.871
0.625	-12.1845	139.833	100.899	133.129	331.846
0.627	-12.1109	140.629	101.735	133.617	332.765
0.629	-12.0833	141.467	101.937	134.059	334.097
0.631	-11.9134	142.285	102.231	134.347	335.252
0.633	-11.8805	142.688	102.542	134.578	336.366
0.635	-11.6095	143.233	102.994	135.057	337.483
0.637	-11.1913	143.811	103.245	135.605	338.78
0.639	-11.1048	144.48	103.449	136.282	339.977
0.641	-10.7144	145.23	103.734	136.807	341.393
0.643	-10.2653	145.946	103.77	137.363	342.783
0.645	-9.9173	146.511	103.812	137.86	343.979
0.647	-9.75373	147.175	104.204	138.305	345.124
0.649	-9.79255	147.606	104.184	138.778	346.022
0.651	-9.81522	148.064	104.047	139.266	347.005
0.653	-9.74047	148.731	104.106	139.686	347.923
0.655	-9.6381	149.473	104.175	140.421	348.991
0.657	-9.77615	150.302	104.164	141.169	350.121
0.659	-9.91335	150.768	104.246	142.186	351.007
0.661	-10.1096	151.49	104.544	143.077	352.15
0.663	-10.149	152.049	104.857	144.21	353.186
0.665	-10.1708	152.649	105.294	145.387	353.922
0.667	-10.0673	153.308	105.493	146.363	354.7
0.669	-9.90951	153.912	105.26	147.407	355.567
0.671	-9.68235	154.66	105.241	148.368	356.694
0.673	-9.64174	155.365	105.326	149.501	357.857
0.675	-9.47218	155.839	105.624	150.687	359.143
0.677	-9.53938	156.535	106.308	151.875	360.081
0.679	-9.71315	157.167	106.909	153.077	361.134
0.681	-9.6894	158.044	107.748	154.172	361.916
0.683	-9.45374	158.692	108.176	155.508	362.609
0.685	-9.19345	159.244	108.578	156.624	363.118
0.687	-8.85892	159.969	108.748	157.921	363.588
0.689	-8.77678	160.635	109.29	158.854	364.074
0.691	-8.77893	161.444	109.798	159.834	364.554
0.693	-8.65227	162.387	110.441	160.794	364.852
0.695	-8.24267	163.223	110.964	161.984	365.217
0.697	-7.68124	164.092	110.993	162.881	365.766
0.699	-7.0511	165.091	111.459	163.58	366.247
0.701	-6.77668	165.927	111.85	164.732	366.947
0.703	-6.20998	166.797	112.251	166.18	367.496
0.705	-5.88506	167.408	112.465	167.711	368.119
0.707	-5.45492	168.049	112.613	169.141	368.749
0.709	-4.85463	168.665	112.812	170.597	369.343
0.711	-4.3072	169.316	113.123	171.927	370.085
0.713	-4.19536	170.072	113.459	173.228	370.824
0.715	-4.07656	170.735	113.752	174.745	371.476
0.717	-3.68696	171.08	114.214	175.985	371.986
0.719	-3.26974	171.535	114.575	177.054	372.694
0.721	-3.13175	171.955	114.672	178.157	373.378
0.723	-3.07288	172.363	114.817	179.249	374.184
0.725	-2.83585	172.744	114.757	180.281	374.969
0.727	-2.8236	173.697	114.754	181.212	375.595
0.729	-2.69312	174.78	114.831	182.678	376.063
0.731	-2.28682	175.658	114.791	184.063	376.689
0.733	-2.00482	176.376	114.714	185.264	377.296
0.735	-1.54097	177.037	114.974	186.488	377.804
0.737	-1.1058	177.273	115.666	187.662	377.945
0.739	-0.492581	177.66	116.171	189.12	378.105
0.741	0.0374327	178.065	116.698	190.257	378.429
0.743	0.497058	178.41	117.468	191.392	378.783
0.745	1.02618	178.892	117.675	192.409	379.15
0.747	1.32022	179.487	117.619	193.486	379.368
0.749	1.94425	180.159	117.814	194.577	379.784
0.751	2.66893	180.593	118.047	195.845	380.23
0.753	3.33403	181.244	118.782	197.239	380.519
0.755	4.02061	181.75	119.456	198.313	381.05
0.757	4.74186	182.555	120.249	199.678	381.584
0.759	5.28096	183.536	120.881	201.032	382.217
0.761	5.92714	184.668	121.263	202.278	382.904
0.763	6.67339	185.649	121.586	203.819	383.729
0.765	7.58823	186.331	121.658	205.281	384.081
0.767	8.33481	186.983	121.892	207.015	384.266
0.769	9.3122	187.71	121.899	208.772	384.636
0.771	10.1439	188.41	121.988	210.702	385.029
0.773	10.755	188.973	122.403	212.458	385.493
0.775	11.2017	189.634	122.655	213.895	385.881
0.777	11.9006	190.228	122.993	215.291	386.477
0.779	12.2409	190.445	123.583	216.479	386.39
0.781	12.9311	190.755	123.948	217.822	386.603
0.783	13.9543	191.341	123.926	219.402	387.152
0.785	14.6693	191.742	123.933	220.81	387.451
0.787	15.3356	192.224	124.217	222.005	387.802
0.789	16.0081	192.852	124.813	223.033	388.241
0.791	16.6808	193.51	125.167	224.336	388.222
0.793	17.4269	194.293	125.103	225.271	387.941
0.795	18.0271	194.747	125.201	226.598	387.778
0.797	18.8713	194.94	125.616	227.849	387.866
0.799	19.3217	195.442	125.792	228.833	387.859
0.801	19.7231	196.008	126.335	230.068	387.658
0.803	20.0367	196.423	126.68	231.509	387.341
0.805	20.7308	197.2	126.586	232.576	386.889
0.807	21.3652	197.876	126.377	233.635	386.462
0.809	21.8953	198.614	126.186	234.71	386.241
0.811	22.5043	199.273	125.862	235.886	386.103
0.813	22.8963	200.026	125.998	236.938	386.266
0.815	23.6598	201.203	125.925	238.047	386.188
0.817	24.6502	202.072	126.134	238.998	386.103
0.819	25.2783	203.002	126.218	240.226	386.314
0.821	25.9644	204.077	126.44	241.56	386.359
0.823	26.646	205.127	126.463	243.073	386.275
0.825	27.1898	206.229	126.417	244.464	386.02
0.827	27.6773	207.386	126.344	246.111	385.789
0.829	28.204	208.581	126.402	247.856	385.561
0.831	28.771	209.964	126.148	249.556	385.333
0.833	29.3589	210.942	125.924	250.999	385.228
0.835	30.0911	212.263	125.621	252.479	384.849
0.837	30.7119	213.5	125.558	253.875	384.736
0.839	31.1155	214.897	125.541	255.563	384.292
0.841	31.9407	216.482	125.202	257.183	383.93
0.843	32.8475	218.212	124.891	258.855	383.644
0.845	33.5219	219.77	125.119	260.172	383.567
0.847	34.1398	221.342	125.333	261.224	383.646
0.849	34.4714	223.032	125.577	262.18	383.707
0.851	35.0668	224.664	125.567	263.383	383.931
0.853	35.9498	226.56	125.757	264.659	384.093
0.855	36.6733	228.5	125.934	266.141	384.32
0.857	37.2664	230.008	126.152	267.753	384.719
0.859	38.1042	231.445	126.283	269.459	384.98
0.861	39.2558	232.84	126.256	271.174	384.95
0.863	40.4539	234.212	126.124	272.635	384.95
0.865	41.5718	235.648	125.991	274.137	385.036
0.867	42.3892	237.103	125.92	275.55	385.193
0.869	43.1792	238.578	125.721	276.68	385.423
0.871	44.1729	239.972	125.502	278.015	385.498
0.873	44.9985	241.392	125.328	279.155	385.633
0.875	45.7652	242.901	125.386	280.33	385.615
0.877	46.576	244.407	125.184	281.331	385.537
0.879	47.22	245.778	125.066	282.651	385.453
0.881	47.8661	247.3	125.249	283.892	385.596
0.883	48.5831	248.684	125.114	285.165	385.667
0.885	48.9631	249.732	125.1	286.801	385.792
0.887	49.7635	250.708	125.283	288.102	386.116
0.889	50.0495	251.503	125.631	289.539	386.399
0.891	50.5092	252.546	125.697	290.839	386.924
0.893	50.7828	253.297	125.672	292.327	387.254
0.895	51.1368	254.209	125.518	293.832	387.637
0.897	51.4898	255.114	125.508	295.099	388.053
0.899	51.7265	255.806	125.554	296.502	388.289
0.901	52.0559	256.159	125.617	298.225	388.677
0.903	52.5782	256.848	125.829	300.086	389.219
0.905	52.8313	257.27	126.021	301.638	389.599
0.907	52.8673	257.656	126.343	302.861	390.321
0.909	52.9704	257.837	126.786	304.323	391.223
0.911	53.2362	258.221	127.414	305.641	391.989
0.913	53.4523	258.359	127.678	306.998	392.552
0.915	54.1462	258.549	128.018	308.283	393.218
0.917	54.8327	258.742	128.405	309.686	393.603
0.919	55.4858	259.07	128.9	311.061	393.954
0.921	55.8328	258.683	129.445	312.433	394.359
0.923	56.3823	258.847	129.815	313.99	394.911
0.925	56.7847	259.141	130.277	315.482	395.716
0.927	57.3652	259.385	130.743	316.798	396.497
0.929	57.8433	259.547	131.516	318.093	397.502
0.931	58.3382	259.448	131.981	319.475	398.43
0.933	58.4959	259.553	132.395	320.69	399.139
0.935	58.6616	259.343	132.909	321.703	399.619
0.937	58.6442	259.33	133.633	322.492	400.011
0.939	58.6156	259.569	134.406	323.358	400.452
0.941	58.5603	259.984	135.12	324.312	400.941
0.943	58.8065	260.242	135.915	325.3	401.309
0.945	59.3257	260.45	136.57	326.318	401.85
0.947	59.7406	260.395	137.313	327.091	402.556
0.949	60.1005	260.473	138.19	328.011	403.135
0.951	60.3785	260.284	139.031	328.689	403.62
0.953	60.544	260.185	139.88	329.399	404.159
0.955	60.478	260.138	140.897	330.197	404.646
0.957	60.7937	260.043	141.802	331.024	405.268
0.959	61.2562	260.197	142.396	331.934	406.041
0.961	61.6754	260.094	143.012	332.328	406.755
0.963	61.8928	260.519	143.646	332.708	407.338
0.965	62.2271	260.83	144.377	333.451	407.67
0.967	62.4677	261.19	145.069	333.919	408.426
0.969	62.9562	261.589	145.627	334.439	408.935
0.971	63.6027	262.027	146.437	334.797	409.57
0.973	64.2987	262.631	147.327	335.278	410.303
0.975	64.5069	263.036	148.277	336.158	411.029
0.977	64.9204	263.565	148.901	336.69	411.425
0.979	65.3992	263.828	149.677	337.439	411.944
0.981	65.8055	263.938	150.465	338.21	412.424
0.983	66.6141	264.4	151.516	338.816	412.896
0.985	67.4877	264.699	152.499	339.242	413.808
0.987	68.4958	265.058	153.479	339.486	414.389
0.989	69.0267	265.526	154.617	339.911	415.052
0.991	69.8036	265.712	155.643	340.218	415.687
0.993	70.6992	265.768	156.353	340.641	416.496
0.995	71.5875	265.799	157.176	341.01	417.279
0.997	72.1448	265.908	157.801	341.155	417.939
0.999	72.5695	266.077	158.483	341.175	418.776
1.001	73.2067	266.496	158.954	341.316	419.327
1.003	73.7351	266.962	159.534	341.296	419.814
1.005	74.2645	267.373	160.051	341.506	420.135
1.007	75.1631	267.651	160.714	341.802	420.65
1.009	75.9965	267.69	161.39	342.453	421.231
1.011	76.5775	268.065	161.896	343.039	421.538
1.013	77.3702	268.297	162.564	343.325	422.055
1.015	77.96	268.476	163.317	343.97	422.193
1.017	79.1003	268.603	164.217	344.611	422.186
1.019	79.78	269.022	164.944	345.342	422.389
1.021	80.3239	269.42	165.67	345.809	422.833
1.023	81.2902	269.609	166.387	346.283	423.188
1.025	82.034	269.79	167.033	346.975	423.642
1.027	82.8629	269.837	167.557	347.723	423.669
1.029	83.8006	270.031	168.556	348.454	423.647
1.031	84.7895	270.553	169.149	349.138	423.499
1.033	85.5251	270.869	169.706	349.993	423.245
1.035	86.3139	271.37	170.516	350.283	422.933
1.037	86.9834	271.757	171.094	350.427	422.693
1.039	87.676	272.111	171.832	350.286	422.477
1.041	88.0978	272.873	172.561	350.699	422.49
1.043	88.5222	273.556	173.05	351.244	422.139
1.045	89.1606	274.208	173.617	351.711	421.919
1.047	90.0685	275.031	173.914	351.972	421.788
1.049	90.9197	275.323	174.469	352.305	421.677
1.051	91.5408	275.846	174.759	352.68	421.485
1.053	92.1748	276.749	175.266	352.81	421.354
1.055	92.9535	277.962	175.787	353.106	420.911
1.057	93.4051	279.116	176.131	353.431	420.471
1.059	94.012	279.954	176.667	353.931	419.972
1.061	94.6746	280.784	177.214	354.121	419.29
1.063	95.371	281.889	177.457	354.73	418.533
1.065	96.3145	282.734	177.672	355.547	417.938
1.067	96.9641	283.642	177.999	356.186	417.454
1.069	97.5872	284.294	178.438	356.639	417.2
1.071	98.2379	284.72	178.757	357.474	416.973
1.073	98.6725	285.391	178.926	357.927	416.555
1.075	98.933	286.094	179.308	358.305	416.298
1.077	99.4884	287.096	179.648	358.75	416.494
1.079	99.9759	287.761	180.188	359.373	416.573
1.081	100.31	288.133	180.6	360.1	416.541
1.083	100.251	288.737	181.107	360.596	416.499
1.085	100.304	289.54	181.846	361.137	416.369
1.087	100.556	290.171	182.289	361.819	416.183
1.089	100.731	290.841	182.458	362.127	415.93
1.091	100.569	291.725	182.639	362.364	415.959
1.093	100.616	292.912	182.692	362.86	415.831
1.095	100.66	293.963	182.787	363.205	416.015
1.097	100.96	294.906	182.897	363.575	415.761
1.099	101.205	296.033	182.909	363.963	415.702
1.101	101.384	296.808	183.03	364.603	415.666
1.103	101.494	297.057	183.083	364.711	415.375
1.105	101.896	297.443	183.077	364.807	415.437
1.107	102.491	297.666	183.091	365.033	415.126
1.109	102.784	297.794	183.157	365.32	414.893
1.111	102.84	297.846	183.017	365.753	414.549
1.113	103.3	297.957	182.955	366.104	414.134
1.115	104.035	298.087	182.698	366.617	413.408
1.117	104.72	298.298	182.491	367.189	412.794
1.119	105.574	298.928	182.536	367.476	412.524
1.121	106.062	299.382	182.71	367.83	412.291
1.123	106.298	299.617	183.073	368.183	412.419
1.125	106.577	299.648	183.555	368.517	412.263
1.127	107.272	299.619	183.785	368.968	412.078
1.129	108.107	299.489	183.738	369.34	411.505
1.131	109.002	299.124	183.787	369.895	411.298
1.133	109.938	298.799	183.61	370.375	411.244
1.135	110.9	298.146	183.72	370.876	411.185
1.137	111.538	297.738	183.784	371.192	410.929
1.139	112.261	297.305	183.72	371.762	410.539
1.141	113.238	297.006	183.584	372.094	410.482
1.143	114.22	296.583	183.437	372.427	410.125
1.145	114.997	296.066	183.305	372.845	410.18
1.147	115.924	295.466	183.221	373.233	409.9
1.149	116.599	295.001	183.138	373.566	409.418
1.151	117.168	294.617	183.274	374.065	408.944
1.153	117.377	294.418	183.713	374.214	408.516
1.155	117.964	294.019	183.98	374.564	407.595
1.157	118.703	293.7	184.283	375.007	407.237
1.159	119.473	293.273	184.439	375.124	406.796
1.161	120.084	292.81	184.653	375.415	406.74
1.163	121.181	292.352	184.839	375.909	406.393
1.165	122.248	292.172	184.896	376.501	406.018
1.167	123.402	291.576	184.722	377.125	405.304
1.169	124.391	290.91	184.456	377.769	404.465
1.171	125.39	290.331	183.931	378.301	403.806
1.173	126.438	289.719	183.602	378.991	403.317
1.175	127.805	288.995	183.585	379.845	402.683
1.177	129.275	288.4	183.718	380.556	402.214
1.179	130.508	288.046	183.978	381.383	401.836
1.181	131.842	287.621	184.301	382.297	401.967
1.183	132.635	286.958	184.525	382.885	402.029
1.185	133.844	286.512	184.584	383.634	402.048
1.187	134.922	286.091	184.652	384.467	402.121
1.189	135.848	285.809	184.465	385.169	402.452
1.191	136.663	285.508	184.694	385.738	402.86
1.193	137.653	285.242	184.586	386.465	403.318
1.195	138.678	284.623	184.439	387.618	404.069
1.197	139.702	284.373	184.312	388.587	404.897
1.199	140.813	284.435	184.18	389.308	405.316
1.201	141.871	284.249	183.843	389.997	405.722
1.203	142.955	283.918	183.49	391.013	406.092
1.205	144.378	283.52	183.162	392.127	406.71
1.207	145.565	283.104	182.522	393.216	407.522
1.209	146.941	282.932	182.348	394.156	408.511
1.211	148.581	283.064	182.204	395.404	409.152
1.213	150	283.219	181.978	396.392	409.967
1.215	151.22	283.064	181.971	397.15	410.527
1.217	152.36	283.453	182.447	398.154	411.217
1.219	153.348	283.415	182.625	399.159	411.675
1.221	154.212	283.191	182.394	400.395	412.411
1.223	154.957	283.473	182.513	401.291	413.416
1.225	155.415	283.758	182.572	402.23	414.111
1.227	156.017	283.598	182.708	403.034	414.969
1.229	156.69	283.474	182.608	403.352	415.66
1.231	157.477	283.363	182.764	403.854	416.156
1.233	157.898	283.196	182.418	404.621	416.288
1.235	158.297	282.956	182.275	405.147	416.105
1.237	158.766	282.607	182.037	405.593	415.78
1.239	158.904	282.523	181.76	406.328	415.486
1.241	159.334	282.388	181.617	407.074	415.257
1.243	159.886	282.309	181.735	407.562	415.408
1.245	160.264	282.337	182.049	408.188	415.442
1.247	160.806	282.628	182.323	408.403	415.709
1.249	161.242	282.968	182.728	408.252	415.988
1.251	161.706	283.038	183.007	407.852	416.257
1.253	161.824	283.398	183.427	407.694	416.504
1.255	162.263	283.77	183.912	407.138	417.009
1.257	162.729	284.096	184.484	406.791	417.22
1.259	163.06	284.044	185.03	406.692	417.576
1.261	163.744	284.204	185.829	406.414	417.924
1.263	164.541	284.54	186.672	406.371	418.419
1.265	165.226	284.761	187.393	406.616	418.647
1.267	165.661	284.84	188.035	406.777	419.089
1.269	166.318	284.691	188.929	406.675	419.625
1.271	167.191	284.697	189.659	406.178	419.773
1.273	168.032	284.838	190.309	405.869	419.793
1.275	169.032	285.1	190.86	406.146	420.101
1.277	169.505	285.348	191.606	406.191	420.311
1.279	170.002	285.267	192.296	405.945	420.531
1.281	170.243	285.447	193.2	405.945	420.786
1.283	170.656	285.728	193.867	406.008	421.172
1.285	171.418	285.577	194.769	406.103	421.163
1.287	172.055	285.304	195.897	406.234	421.194
1.289	172.922	285.092	196.715	406.137	421.347
1.291	173.451	284.612	197.591	405.937	421.63
1.293	173.887	284.305	198.308	405.716	421.661
1.295	174.367	284.299	199.053	405.506	421.659
1.297	175.317	284.601	199.691	405.217	421.416
1.299	176.099	284.802	200.089	405.001	421.327
1.301	176.992	284.705	200.555	405.295	420.987
1.303	177.694	284.61	200.975	405.491	420.64
1.305	178.07	284.464	201.708	405.472	420.384
1.307	178.281	284.689	202.253	405.687	420.28
1.309	178.875	284.886	202.854	406.135	420.334
1.311	179.596	285.296	203.061	406.518	420.241
1.313	180.106	285.064	203.355	407.027	420.158
1.315	180.904	284.984	203.754	407.278	420.213
1.317	181.493	284.581	204.351	407.405	420.725
1.319	181.92	284.077	204.968	407.605	421.393
1.321	182.339	283.287	205.265	407.773	421.877
1.323	182.838	282.209	205.39	407.917	422.532
1.325	183.194	281.254	205.611	408.322	423.306
1.327	183.442	280.434	206.136	408.686	423.883
1.329	183.873	279.621	206.796	408.908	424.213
1.331	184.306	279.025	206.92	408.934	424.658
1.333	184.728	278.419	207.27	409.274	424.891
1.335	185.539	277.621	207.342	409.775	425.122
1.337	186.156	277.079	207.585	410.18	424.714
1.339	186.667	276.514	207.806	410.391	424.438
1.341	187.187	276.012	207.773	410.643	424.117
1.343	187.782	275.37	207.69	411.149	423.602
1.345	188.164	274.672	207.929	411.663	423.033
1.347	188.798	274.14	208.262	411.872	422.657
1.349	189.496	273.767	208.463	412.275	421.905
1.351	190.066	273.659	208.539	412.893	421.19
1.353	190.763	273.655	208.414	413.557	420.847
1.355	191.353	273.509	208.482	414.12	420.471
1.357	191.949	273.177	208.562	414.778	420.355
1.359	192.382	272.695	208.76	415.624	420.06
1.361	192.742	272.523	209.193	416.53	420.191
1.363	193.295	272.304	209.781	417.151	420.128
1.365	193.803	271.91	210.015	417.602	420.323
1.367	194.536	271.751	210.181	417.999	420.092
1.369	195.54	271.53	210.414	418.243	419.685
1.371	196.404	271.518	210.797	418.565	419.294
1.373	197.258	271.866	211.454	418.632	419.152
1.375	198.134	272.346	212.032	418.9	418.956
1.377	198.897	272.186	212.935	419.173	418.705
1.379	199.72	272.12	213.564	419.438	418.461
1.381	200.551	271.96	214.015	419.826	418.505
1.383	201.122	271.832	214.52	420.466	418.559
1.385	201.688	271.471	214.705	420.808	418.557
1.387	202.413	271.124	215.086	421.188	418.674
1.389	203.073	270.547	215.468	421.429	418.675
1.391	203.931	269.868	216.08	421.556	418.895
1.393	204.803	269.001	216.698	421.841	419.169
1.395	205.701	268.457	217.216	422.109	419.425
1.397	207.179	267.786	217.941	422.258	419.913
1.399	208.646	267.263	218.506	422.382	420.643
1.401	210.016	266.857	219.024	422.595	421.31
1.403	211.114	266.491	219.389	423.152	421.941
1.405	212.129	266.279	219.373	423.515	422.577
1.407	213.115	265.843	219.514	423.962	423.306
1.409	214.057	265.393	219.73	424.279	424.071
1.411	214.79	264.921	219.985	424.766	425.033
1.413	215.784	264.545	220.277	424.843	425.513
1.415	216.704	264.25	220.068	425.009	425.972
1.417	217.448	264.169	220.154	425.09	426.719
1.419	218.204	264.213	220.276	425.178	427.278
1.421	219.038	264.091	220.482	425.469	428.127
1.423	220.053	263.908	220.836	425.579	428.625
1.425	220.783	263.735	221.21	425.678	428.963
1.427	221.933	263.563	221.29	425.845	429.475
1.429	222.977	263.457	221.552	425.947	429.82
1.431	223.857	263.424	221.982	425.645	430.018
1.433	224.977	263.241	222.182	425.762	430.104
1.435	225.921	263.086	222.192	425.936	430.31
1.437	227.02	262.921	222.301	426.17	430.483
1.439	228.419	262.591	222.496	426.198	430.823
1.441	229.682	262.143	222.448	426.231	431.217
1.443	231.045	261.698	222.686	425.957	431.7
1.445	232.332	261.318	222.646	425.79	432.084
1.447	233.462	260.999	222.727	425.573	432.018
1.449	234.601	260.721	222.926	425.054	432.031
1.451	235.958	260.03	223.126	424.54	431.973
1.453	236.716	259.488	223.307	424.306	431.764
1.455	237.584	258.595	223.476	424.108	431.932
1.457	238.692	257.602	223.622	424.086	431.834
1.459	239.768	256.576	223.864	423.977	432.092
1.461	240.979	255.673	224.16	423.787	432.304
1.463	242.224	254.946	224.284	423.781	432.598
1.465	243.304	254.21	224.512	423.906	432.678
1.467	244.444	253.399	224.856	424.222	433.022
1.469	245.836	252.578	225.181	424.7	433.204
1.471	247.056	251.694	225.398	425.115	433.378
1.473	248.358	250.883	225.533	425.442	433.499
1.475	249.596	249.729	225.619	425.749	433.447
1.477	250.736	248.956	225.904	426.217	433.339
1.479	251.857	248.137	226.334	426.543	433.585
1.481	252.761	247.548	226.274	426.654	433.697
1.483	253.662	247.19	226.154	426.583	433.739
1.485	254.585	246.864	226.154	426.424	433.407
1.487	255.283	246.597	225.924	426.605	433.337
1.489	255.928	246.173	225.818	426.381	433.084
1.491	256.853	245.728	226.018	426.086	433.091
1.493	257.454	245.515	226.25	425.953	433.323
1.495	258.126	245.025	226.788	425.763	433.179
1.497	258.824	244.276	227.005	425.553	433.217
1.499	259.232	243.8	227.08	425.584	432.959
1.501	259.942	243.574	227.022	425.744	432.781
1.503	260.706	243.154	226.895	426.298	432.557
1.505	261.107	242.619	226.932	426.832	432.263
1.507	261.508	242.266	227.007	427.318	432.184
1.509	261.966	242.183	227.339	427.9	432.082
1.511	262.371	242.145	227.697	428.105	432.019
1.513	263.107	242.113	228.225	428.135	431.932
1.515	263.638	242.123	228.488	428.169	431.704
1.517	263.842	241.951	228.866	427.952	431.354
1.519	264.019	241.85	229.192	427.76	431.234
1.521	264.304	241.937	229.464	427.777	431.226
1.523	264.644	241.968	230.024	427.827	430.743
1.525	264.492	242.1	230.801	427.83	430.146
1.527	264.467	242.29	231.583	427.822	430.02
1.529	264.43	242.243	232.368	427.882	429.977
1.531	264.588	242.114	233.073	427.674	429.808
1.533	264.9	242.076	233.799	427.684	429.411
1.535	265.206	242.061	234.541	427.393	428.966
1.537	265.626	242.313	235.236	426.868	428.935
1.539	266.142	242.203	235.881	426.374	428.751
1.541	266.316	241.822	236.229	426.052	428.757
1.543	266.876	241.534	236.697	425.605	428.409
1.545	267.281	241.278	237.159	425.479	428.381
1.547	267.732	240.927	237.584	425.098	428.301
1.549	267.84	240.416	237.955	424.978	427.904
1.551	268.148	240.206	238.557	424.826	427.647
1.553	268.326	240.058	239.235	424.741	427.205
1.555	268.302	239.923	239.693	424.66	426.571
1.557	268.213	239.752	239.832	424.633	426.107
1.559	268.445	239.224	240.211	424.592	425.396
1.561	268.563	238.692	240.921	424.313	424.682
1.563	268.433	238.182	241.77	424.059	423.828
1.565	268.535	237.743	242.505	423.872	423.465
1.567	268.529	237.378	243.464	423.763	423.219
1.569	268.364	237.26	244.319	423.787	422.859
1.571	268.542	237.06	245.117	423.766	422.656
1.573	268.607	236.838	245.799	423.858	422.487
1.575	268.642	236.855	246.504	423.931	422.036
1.577	268.635	236.956	247.255	423.908	421.793
1.579	268.368	237.08	248.014	423.826	421.6
1.581	268.437	237.134	248.381	423.877	421.163
1.583	268.501	237.145	249.062	423.958	420.958
1.585	268.52	237.306	249.662	424.032	420.615
1.587	268.487	237.643	250.279	423.971	420.514
1.589	268.574	237.681	251.099	423.891	420.378
1.591	268.763	237.611	251.489	423.708	420.387
1.593	269.027	237.697	252.119	424.049	420.364
1.595	269.299	237.541	253.043	424.058	420.139
1.597	269.719	237.404	253.795	424.187	420.2
1.599	270.404	237.004	254.355	424.194	420.26
1.601	270.639	236.619	254.687	424.283	420.24
1.603	270.886	235.85	255.093	424.206	420.31
1.605	270.934	235.293	255.39	424.447	420.335
1.607	271.102	234.626	255.934	424.605	420.174
1.609	271.528	233.991	256.517	424.575	419.844
1.611	271.974	233.49	257.054	424.58	419.592
1.613	271.949	233.247	257.761	424.599	419.424
1.615	272.142	232.881	258.276	424.857	419.262
1.617	272.331	232.473	259.094	424.949	419.239
1.619	272.661	231.945	259.754	425.016	419.191
1.621	272.788	231.302	260.43	425.417	419.106
1.623	272.985	231.005	261.094	425.789	419.474
1.625	273.172	230.506	261.89	426.151	419.438
1.627	273.012	230.218	262.373	426.555	419.34
1.629	273.007	229.872	262.857	426.781	418.851
1.631	272.901	229.277	262.958	426.942	418.722
1.633	272.96	229.015	263.226	427.272	418.43
1.635	273.02	229.032	263.469	427.729	417.972
1.637	272.958	229.034	264.161	428.18	417.232
1.639	272.771	229.068	264.734	428.803	416.582
1.641	272.526	228.878	265.361	429.513	416.059
1.643	272.359	228.431	266.096	430.102	415.112
1.645	272.349	228.333	266.931	430.844	414.527
1.647	272.592	228.222	267.486	431.407	414.067
1.649	272.99	228.387	268.321	431.716	413.566
1.651	273.487	228.185	269.315	432.08	413.289
1.653	273.754	228.153	269.8	432.606	412.827
1.655	274.313	228.027	270.648	432.895	412.375
1.657	274.721	227.797	271.213	433.228	412.199
1.659	275.672	227.927	271.938	433.245	412.286
1.661	276.439	227.876	273.051	433.735	412.063
1.663	277.18	228.23	274.092	434.097	412.002
1.665	278.073	228.639	274.997	434.437	411.95
1.667	278.944	228.82	275.664	434.693	411.638
1.669	279.634	228.96	276.881	435.004	411.412
1.671	280.102	229.049	277.733	435.323	410.891
1.673	280.721	229.554	278.62	435.459	410.361
1.675	281.637	229.87	279.373	435.666	409.892
1.677	282.731	230.33	279.783	436.194	409.706
1.679	283.741	230.531	280.183	436.422	409.615
1.681	284.577	230.58	280.209	436.489	409.736
1.683	285.28	230.635	280.736	436.809	409.902
1.685	286.071	230.938	280.98	436.974	410.027
1.687	286.825	231.014	281.271	436.922	410.206
1.689	287.855	230.991	281.425	437.117	410.574
1.691	288.873	230.928	281.644	437.069	411.16
1.693	289.805	230.828	281.563	436.934	411.84
1.695	290.344	230.566	281.62	436.953	412.547
1.697	290.809	230.308	281.721	436.977	412.954
1.699	291.274	229.741	281.85	436.945	413.367
1.701	291.904	229.474	282.182	436.752	413.53
1.703	292.31	229.067	282.518	436.28	414.173
1.705	293.288	229.113	282.926	436.04	414.325
1.707	293.782	229.136	283.446	436.117	414.324
1.709	294.213	229.182	284.117	436.358	414.361
1.711	294.81	228.902	284.696	436.548	414.279
1.713	295.819	228.317	285.25	436.384	414.472
1.715	296.679	227.792	285.887	436.243	414.902
1.717	297.35	227.266	286.736	436.235	415.346
1.719	297.834	226.664	287.428	436.145	415.67
1.721	298.389	226.505	288.151	436.178	415.92
1.723	298.948	226.205	289.106	436.139	415.978
1.725	299.369	226.146	290.252	436.36	415.899
1.727	299.977	226.005	291.317	436.845	415.955
1.729	300.305	225.749	292.07	437.191	416.261
1.731	300.768	225.655	292.911	437.52	416.541
1.733	301.15	225.39	293.658	437.51	417.023
1.735	301.275	225.295	294.157	437.464	417.618
1.737	301.271	225.373	294.577	437.611	418.32
1.739	301.3	225.537	295.09	437.472	419.195
1.741	301.607	225.721	295.852	437.571	419.744
1.743	301.905	226.073	296.527	437.609	420.269
1.745	302.185	226.645	297.479	437.531	420.962
1.747	302.439	227.379	298.557	437.615	421.665
1.749	302.741	227.845	299.481	437.902	422.417
1.751	303.159	228.289	300.801	437.954	422.848
1.753	303.606	228.554	301.582	437.748	423.328
1.755	304.294	228.812	302.588	437.842	423.506
1.757	305.1	229.021	303.498	437.818	423.74
1.759	305.922	228.868	304.555	437.814	424.212
1.761	306.637	228.727	305.672	437.721	424.429
1.763	307.238	228.823	306.788	437.505	424.828
1.765	307.889	229.193	307.73	437.336	425.171
1.767	308.499	229.479	308.412	436.973	425.833
1.769	309.219	229.842	309.421	436.822	426.645
1.771	309.675	229.796	310.436	436.21	427.2
1.773	309.877	230.333	311.263	435.978	427.683
1.775	310.4	230.978	312.173	435.986	427.844
1.777	311.003	231.334	312.937	436.182	428.134
1.779	311.837	232.093	313.562	436.503	428.786
1.781	312.643	232.876	314.401	436.632	429.52
1.783	313.107	233.411	315.632	436.984	430.058
1.785	313.843	234.148	316.984	437.303	430.921
1.787	314.618	234.752	317.999	437.59	431.51
1.789	315.377	235.044	318.727	437.86	431.912
1.791	315.861	235.21	319.612	438.201	432.596
1.793	316.261	235.233	320.758	438.921	433.282
1.795	316.587	235.439	321.592	439.153	433.983
1.797	316.706	235.88	322.272	439.375	434.828
1.799	317.236	236.025	322.961	439.544	435.66
1.801	317.651	236.089	323.136	439.647	436.471
1.803	318.237	236.169	323.81	439.396	437.454
1.805	318.438	236.123	324.355	439.505	438.441
1.807	318.42	236.059	325.173	439.697	439.47
1.809	318.573	235.885	326.224	439.604	440.39
1.811	318.778	235.614	327.306	439.394	441.299
1.813	319.358	235.637	327.799	439.464	442.106
1.815	319.876	235.587	328.571	439.581	443.177
1.817	320.049	235.748	329.224	439.858	444.153
1.819	320.431	235.678	330.168	440.035	445.149
1.821	320.814	235.503	331.026	439.948	445.982
1.823	321.06	235.651	332.229	440.196	446.754
1.825	321.199	235.747	333.517	440.504	447.403
1.827	321.436	235.86	334.628	440.468	447.95
1.829	321.677	235.934	335.791	440.336	448.803
1.831	321.765	235.933	336.925	440.029	449.66
1.833	322.097	235.935	338.004	440.002	450.416
1.835	322.33	235.676	338.891	439.863	451.451
1.837	322.582	235.605	339.625	439.722	452.39
1.839	323.244	235.487	340.403	439.334	453.547
1.841	323.716	235.547	341.387	439.181	454.255
1.843	323.976	235.007	342.349	438.762	454.881
1.845	324.174	234.94	342.865	438.731	455.362
1.847	324.564	234.869	343.529	438.958	455.71
1.849	325.267	234.848	344.382	439.328	456.23
1.851	325.866	234.73	345.268	439.514	456.45
1.853	326.405	234.232	346.107	439.476	456.753
1.855	326.502	233.945	346.743	439.599	456.898
1.857	326.68	233.918	347.258	439.555	456.85
1.859	326.942	233.561	347.939	439.69	457.095
1.861	327.128	233.113	348.685	439.695	457.57
1.863	327.376	232.745	349.58	439.624	457.885
1.865	327.646	232.258	350.597	439.767	458.528
1.867	328.105	231.707	351.647	439.744	458.895
1.869	328.461	231.444	352.894	439.803	459.096
1.871	328.64	231.502	353.723	440.036	459.767
1.873	328.831	231.539	354.677	440.102	460.321
1.875	328.841	231.322	355.657	440.594	460.827
1.877	328.949	230.838	356.709	441.234	461.792
1.879	329.127	230.604	357.603	441.696	462.925
1.881	329.283	230.465	358.517	441.946	463.905
1.883	329.279	230.301	359.481	442.426	464.848
1.885	329.346	230.315	360.235	442.553	465.731
1.887	329.242	230.262	360.597	442.85	466.621
1.889	329.536	230.396	361.137	442.977	467.476
1.891	329.586	230.5	361.727	443.452	468.088
1.893	329.842	230.685	362.244	443.609	468.866
1.895	329.927	230.956	362.948	444.013	469.613
1.897	329.866	230.982	363.866	444.147	470.383
1.899	329.963	231.318	364.803	444.339	471.329
1.901	330.125	231.669	365.591	444.525	471.537
1.903	330.047	231.931	366.086	444.716	471.893
1.905	329.911	232.097	366.626	444.74	472.288
1.907	330.162	232.405	367.03	445.112	472.621
1.909	330.224	232.528	367.343	445.404	472.765
1.911	330.59	232.658	367.518	445.846	472.912
1.913	330.762	232.817	368.24	446.495	473.154
1.915	330.709	233.093	368.765	447.259	473.606
1.917	330.732	233.474	369.199	447.66	474.119
1.919	330.99	233.715	369.549	448.186	474.755
1.921	331.43	234.436	369.706	448.83	475.383
1.923	331.536	234.835	370.407	449.319	476.181
1.925	331.515	235.102	370.979	450.042	476.644
1.927	331.145	235.342	371.388	450.645	476.847
1.929	330.921	235.709	371.771	451.269	477.3
1.931	331.112	236.061	372.28	451.666	477.47
1.933	331.441	236.428	372.828	452.249	477.791
1.935	331.969	237.236	373.291	452.931	478.053
1.937	332.08	237.556	373.823	453.83	478.36
1.939	332.229	237.636	374.365	454.944	478.819
1.941	332.209	237.736	374.989	455.932	479.117
1.943	332.014	238.39	375.674	456.935	479.241
1.945	331.496	238.956	376.214	458.022	479.276
1.947	330.993	239.325	376.731	459.631	479.178
1.949	330.579	239.91	376.955	460.915	479.113
1.951	330.088	240.443	377.206	462.248	479.273
1.953	330.006	240.677	377.326	463.672	479.351
1.955	329.889	241.169	377.113	465.15	479.493
1.957	329.514	241.428	377.212	466.378	479.569
1.959	328.974	241.815	377.656	467.598	479.453
1.961	328.481	242.094	378.014	469.207	479.266
1.963	328.148	242.173	378.201	470.641	479.403
1.965	327.936	242.459	378.402	471.77	479.562
1.967	327.722	242.79	378.566	473.034	479.463
1.969	327.42	242.94	378.745	474.227	479.33
1.971	326.999	243.103	378.774	475.637	479.076
1.973	326.582	243.21	378.866	476.907	478.981
1.975	326.658	243.293	379.089	478.027	478.878
1.977	326.572	243.698	379.496	479.151	478.96
1.979	326.773	244.108	379.78	480.199	478.938
1.981	327.037	244.615	380.212	481.296	478.93
1.983	327.205	245.024	380.571	482.368	478.895
1.985	327.492	245.523	380.986	483.49	478.306
1.987	327.552	245.801	381.24	484.652	477.929
1.989	327.693	245.842	381.389	485.927	477.603
1.991	327.642	246.307	381.453	487.309	477.088
1.993	327.412	246.676	381.888	488.498	476.439
1.995	327.129	246.965	382.502	489.605	475.821
1.997	327.259	247.25	382.93	491.015	475.263
1.999	327.383	247.398	383.464	492.468	474.829
2.001	327.387	247.392	383.99	493.633	474.746
2.003	327.455	247.607	384.238	494.742	474.718
2.005	327.345	247.942	384.622	495.785	474.814
2.007	327.034	248.565	385.072	496.79	474.827
2.009	326.921	249.295	385.489	497.742	474.72
2.011	326.886	249.504	385.973	498.648	474.823
2.013	326.416	249.761	386.468	499.59	474.973
2.015	326.409	250.031	387.166	500.548	475.379
2.017	326.075	250.458	387.473	501.143	475.903
2.019	325.665	250.904	387.868	501.952	476.328
2.021	325.391	251.068	388.226	502.743	476.696
2.023	324.622	251.253	388.506	503.177	476.906
2.025	324.134	251.677	389.021	503.674	476.959
2.027	323.601	252.092	389.488	504.182	477.478
2.029	323.192	252.373	389.731	504.515	478.282
2.031	322.846	252.572	390.212	505.099	478.934
2.033	322.334	252.988	390.641	505.394	479.278
2.035	321.999	252.975	390.873	505.717	479.851
2.037	321.546	253.011	391.068	506.094	480.004
2.039	321.176	253.253	391.322	506.515	480.597
2.041	321.084	253.336	391.769	506.615	480.84
2.043	320.823	253.211	392.282	506.736	481.189
2.045	320.444	253.404	392.653	506.781	481.699
2.047	320.305	253.636	393.271	506.965	482.433
2.049	320.106	254.22	393.842	507.332	483.166
2.051	319.985	254.658	394.471	507.567	483.906
2.053	319.965	254.964	395.041	507.613	484.456
2.055	319.74	255.26	395.748	507.537	485.263
2.057	319.589	255.528	396.338	507.604	485.827
2.059	319.193	255.849	396.989	507.556	486.465
2.061	319.097	256.207	397.64	507.453	487.126
2.063	318.851	256.322	398.449	507.112	487.608
2.065	318.695	256.632	399.168	506.52	487.872
2.067	318.649	256.666	399.911	506.196	488.432
2.069	318.31	257.019	400.359	506.165	488.779
2.071	318.356	257.376	400.905	505.878	489.204
2.073	318.342	257.691	401.683	505.802	489.836
2.075	318.396	257.84	402.465	505.68	490.379
2.077	318.417	257.715	403.249	505.485	490.706
2.079	318.378	257.754	403.826	505.302	491.146
2.081	318.165	257.962	404.671	504.975	491.766
2.083	318.432	257.961	405.545	504.7	492.116
2.085	318.467	258.043	406.214	504.57	492.455
2.087	318.168	258.145	406.919	504.357	492.754
2.089	318.409	258.528	407.841	504.342	492.908
2.091	318.847	258.746	408.625	504.371	493.228
2.093	319.291	258.668	409.396	504.616	493.842
2.095	319.467	258.716	409.959	505.007	494.233
2.097	319.443	258.977	410.499	505.597	495.004
2.099	319.292	259.046	411.043	506.105	495.62
2.101	319.404	259.541	411.568	506.277	496.161
2.103	319.693	260.263	411.918	506.968	496.937
2.105	319.736	261.019	412.311	507.547	497.332
2.107	319.686	261.897	412.757	508.279	497.863
2.109	319.482	263.028	413.135	509.071	498.745
2.111	319.396	264.124	413.65	509.621	499.608
2.113	319.008	264.999	414.062	510.081	500.301
2.115	318.517	265.779	414.863	510.445	501.282
2.117	318.049	266.595	415.333	510.986	502.274
2.119	317.207	267.037	415.707	511.338	502.833
2.121	316.784	267.717	415.974	511.847	503.543
2.123	316.517	268.384	416.293	512.263	504.007
2.125	315.97	268.976	416.303	512.739	504.337
2.127	315.537	269.351	416.158	513.15	504.93
2.129	315.244	270.391	416.202	513.356	505.892
2.131	314.898	271.497	416.01	513.363	506.616
2.133	314.64	272.465	416.15	513.181	507.045
2.135	314.254	273.438	415.997	513.163	507.848
2.137	314.192	274.593	415.99	513.199	508.769
2.139	314.283	275.767	416.082	513.344	509.638
2.141	314.298	277.067	416.298	513.604	510.419
2.143	314.047	278.557	416.635	513.792	511.065
2.145	314.03	279.967	416.819	513.933	511.575
2.147	313.899	281.522	417.072	513.875	512.444
2.149	313.903	283.015	417.404	514.08	513.424
2.151	313.865	284.514	417.667	514.364	514.529
2.153	314.426	285.652	417.774	514.646	515.191
2.155	314.502	287.223	417.726	514.578	516.465
2.157	314.826	288.637	417.573	514.519	517.511
2.159	314.774	289.97	417.396	514.813	518.502
2.161	314.758	291.438	416.922	515.078	519.284
2.163	314.392	293.019	416.558	515.178	520.106
2.165	313.968	294.577	416.588	515.466	520.858
2.167	313.335	296.339	416.803	515.564	521.843
2.169	313.177	298.21	417.245	515.737	522.911
2.171	312.89	299.871	417.768	515.925	523.701
2.173	312.607	301.572	417.873	516.118	524.471
2.175	312.073	303.576	417.875	516.199	525.343
2.177	311.306	305.489	417.787	516.584	525.785
2.179	310.684	307.218	417.758	516.839	526.087
2.181	310.108	308.777	417.677	516.817	526.208
2.183	309.891	310.295	417.829	517.037	526.505
2.185	309.555	311.601	418.254	517.235	527.064
2.187	309.396	312.923	418.656	517.623	527.366
2.189	309.404	314.077	419.117	518.023	527.601
2.191	309.372	314.934	419.352	518.705	527.422
2.193	309.051	316.094	419.886	518.901	527.321
2.195	309.104	317.509	420.278	519.057	527.334
2.197	309.167	318.986	420.561	519.087	527.237
2.199	309.063	320.179	420.489	519.414	527.431
2.201	308.908	321.504	420.783	520.038	527.721
2.203	308.778	322.76	421.08	520.368	527.889
2.205	308.584	324.104	421.465	520.44	527.837
2.207	308.602	325.225	422.028	520.611	527.799
2.209	308.45	326.43	422.497	521.169	527.745
2.211	308.083	327.331	423.048	521.382	527.625
2.213	307.84	327.934	423.718	521.623	527.449
2.215	307.747	328.791	424.486	522.152	527.524
2.217	307.745	329.34	424.985	522.181	527.443
2.219	307.71	330.133	425.372	522.173	527.472
2.221	307.709	330.935	425.98	521.992	527.377
2.223	307.835	331.54	426.353	522.131	527.237
2.225	308.267	332.397	426.911	522.145	526.918
2.227	308.223	333.15	427.298	522.133	526.755
2.229	308.296	333.769	427.844	522.228	526.628
2.231	308.33	334.318	428.26	522.23	526.377
2.233	308.633	335.259	428.866	522.246	526.663
2.235	308.76	335.955	429.584	522.478	526.756
2.237	309.107	336.601	430.331	522.556	527.007
2.239	309.299	337.232	431.415	522.537	527.454
2.241	309.655	338.283	432.444	522.735	527.791
2.243	310.009	339.048	433.432	522.949	528.036
2.245	310.599	339.669	434.385	522.98	528.403
2.247	310.885	340.121	435.054	523.274	528.379
2.249	311.262	340.834	435.681	523.444	528.391
2.251	311.361	341.575	436.4	523.797	528.462
2.253	311.782	342.329	436.92	524.005	528.611
2.255	312.09	342.704	437.313	524.289	528.673
2.257	312.268	343.065	437.646	524.479	528.665
2.259	312.78	343.768	438.311	524.731	528.558
2.261	313.183	344.514	438.715	525.101	528.629
2.263	313.65	345.361	439.028	525.26	528.442
2.265	314.104	345.98	439.487	525.566	528.307
2.267	314.714	346.439	439.955	526.1	528.164
2.269	315.396	346.937	440.236	526.801	528.052
2.271	316.179	347.528	440.72	527.579	528.409
2.273	316.689	348.003	441.311	528.052	528.824
2.275	317.032	348.438	441.914	528.324	529.073
2.277	317.635	348.919	442.422	528.769	529.427
2.279	318.167	349.44	442.84	529.326	529.497
2.281	318.681	349.839	443.071	529.878	529.749
2.283	318.908	350.088	443.62	530.238	529.907
2.285	319.006	350.386	444.139	530.41	530.232
2.287	319.189	351.159	444.759	530.734	530.888
2.289	319.305	352.057	445.681	531.117	531.311
2.291	319.49	353.244	446.247	531.5	531.352
2.293	319.722	354.384	446.996	531.895	531.639
2.295	320.104	355.354	447.793	532.39	532.053
2.297	320.6	356.344	448.64	532.842	532.281
2.299	320.895	357.427	449.801	533.223	532.373
2.301	321.259	358.335	450.734	533.687	532.438
2.303	321.545	359.355	451.66	534.12	532.836
2.305	321.886	360.463	452.97	534.427	533.134
2.307	322.235	361.356	454.337	534.505	533.242
2.309	322.547	362.378	455.187	534.769	533.288
2.311	322.977	363.348	456.046	535.292	533.131
2.313	323.719	364.735	456.793	535.612	533.196
2.315	324.202	365.826	457.565	536.02	533.537
2.317	324.838	366.751	458.34	536.604	533.663
2.319	325.647	367.856	458.719	536.856	533.802
2.321	326.324	368.823	459.37	537.354	534.034
2.323	326.903	370.112	460.144	537.885	533.99
2.325	327.649	371.207	460.694	538.166	533.958
2.327	328.338	372.748	461.058	538.673	533.939
2.329	329.241	374.172	461.173	539.351	534.226
2.331	330.105	375.347	461.581	539.922	534.501
2.333	330.833	376.678	461.949	540.199	534.951
2.335	331.435	378.21	462.515	540.452	535.314
2.337	332.049	379.687	462.734	540.86	535.639
2.339	332.951	380.934	463.177	541.016	536.033
2.341	333.737	382.239	463.86	541.32	536.441
2.343	334.534	383.222	464.932	541.456	536.884
2.345	335.003	384.243	465.595	541.603	537.501
2.347	335.66	385.191	466.207	541.779	537.98
2.349	336.439	386.054	466.803	542.119	538.676
2.351	337.032	386.506	467.452	542.06	539.737
2.353	337.396	386.782	468.169	542.25	540.757
2.355	337.927	387.255	468.962	542.347	542.061
2.357	338.544	387.902	469.849	542.522	543.028
2.359	339.29	388.968	470.499	542.488	544.112
2.361	339.891	389.723	470.986	542.197	544.855
2.363	340.273	390.472	471.635	541.975	545.404
2.365	340.741	391.208	472.358	542.305	545.609
2.367	341.122	391.952	473.058	542.635	545.959
2.369	340.975	392.668	473.966	542.716	546.379
2.371	341.107	393.249	474.733	542.906	546.962
2.373	341.196	393.767	475.361	543.487	547.27
2.375	341.28	394.014	476.007	543.766	547.555
2.377	341.412	394.629	476.207	543.776	548.07
2.379	341.523	395.267	476.523	543.751	548.479
2.381	341.446	395.765	476.79	543.883	548.745
2.383	341.8	396.184	477.123	544.167	548.883
2.385	341.992	396.877	477.425	544.563	549.289
2.387	342.268	397.586	477.601	544.996	549.721
2.389	342.611	398.235	477.743	545.548	550.205
2.391	343.003	399.087	477.754	546.087	550.437
2.393	343.05	399.683	477.75	546.805	550.847
2.395	343.233	400.267	477.812	547.515	551.428
2.397	343.328	401.12	477.896	548.235	551.954
2.399	343.452	401.872	478.193	548.685	552.432
2.401	343.349	402.719	478.339	549.156	552.852
2.403	343.529	403.416	478.698	549.527	553.337
2.405	343.7	404.188	479.39	550.073	553.889
2.407	344.047	405.078	479.929	550.22	554.388
2.409	344.445	405.873	480.524	550.758	554.931
2.411	344.891	406.667	481.056	551.278	555.352
2.413	345.154	407.291	481.38	551.866	555.724
2.415	345.378	407.785	482.123	552.456	556.274
2.417	346.183	408.339	482.445	553.2	556.723
2.419	347.107	408.884	482.918	553.681	557.251
2.421	347.646	409.646	483.381	554.094	557.467
2.423	348.109	410.349	483.59	554.716	557.886
2.425	348.499	411.161	483.954	555.093	558.602
2.427	348.858	411.97	484.608	555.269	559.009
2.429	349.197	412.607	485.246	555.707	559.267
2.431	349.597	413.289	485.885	556.098	559.717
2.433	349.816	414.042	486.534	556.571	560.576
2.435	350.092	414.885	487.44	557.162	561.19
2.437	350.093	415.733	488.196	557.431	561.795
2.439	349.695	416.437	488.721	557.808	562.192
2.441	349.697	416.924	489.461	558.195	562.849
2.443	349.66	417.509	490.195	558.826	563.339
2.445	349.596	418.079	490.815	559.427	563.823
2.447	349.667	418.719	491.485	560.179	564.223
2.449	349.586	419.085	492.06	561.089	565.01
2.451	349.413	419.855	492.739	561.631	565.635
2.453	349.283	420.559	493.38	562.425	566.282
2.455	349.232	421.317	493.85	562.926	566.84
2.457	348.954	422.175	494.546	563.142	567.358
2.459	348.601	423.174	495.173	563.389	567.755
2.461	348.431	424.233	495.921	563.676	568.234
2.463	348.175	425.339	496.557	563.797	568.685
2.465	348.178	426.707	497.1	563.954	569.126
2.467	348.01	428.191	497.787	563.748	569.526
2.469	347.458	429.442	498.494	563.568	569.855
2.471	346.924	430.503	499.186	563.459	569.906
2.473	346.425	431.621	499.865	563.7	570.21
2.475	345.987	432.801	500.671	563.924	570.616
2.477	345.552	433.698	501.378	563.973	571.04
2.479	345.41	434.553	502.108	564.403	571.396
2.481	345.183	435.301	502.993	564.51	571.472
2.483	345.101	435.971	504.042	564.938	571.678
2.485	345.006	436.551	505.022	565.522	572.361
2.487	344.962	437.087	506.131	565.836	572.683
2.489	344.576	437.88	506.979	566.134	572.883
2.491	344.225	438.41	507.717	566.56	573.115
2.493	344.366	438.758	508.358	566.762	573.154
2.495	344.081	439.452	509.037	567.16	573.147
2.497	344.16	440.214	509.963	567.471	573.244
2.499	343.854	440.832	511.132	567.681	573.515
2.501	343.754	441.221	512.224	567.929	573.882
2.503	343.207	441.796	513.511	568.146	574.505
2.505	342.737	442.332	514.821	568.567	575.16
2.507	342.443	443.056	515.749	568.826	575.682
2.509	342.342	443.928	516.801	568.936	575.943
2.511	342.036	444.841	517.651	569.423	576.314
2.513	341.452	445.595	518.491	569.994	576.491
2.515	341.015	446.253	519.642	570.388	576.262
2.517	341.039	447.036	520.651	570.719	576.372
2.519	341.149	447.624	521.662	571.33	576.468
2.521	341.046	448.216	522.492	571.903	576.386
2.523	340.871	448.74	523.368	572.328	576.393
2.525	341.061	449.516	524.486	572.805	576.567
2.527	341.558	450.299	525.473	573.319	576.697
2.529	341.941	451.156	526.516	573.467	576.999
2.531	342.211	452.226	527.577	573.857	577.331
2.533	342.32	453.27	528.502	574.398	577.917
2.535	342.743	454.145	529.585	575.109	578.325
2.537	342.994	454.679	530.448	575.648	578.585
2.539	343.057	455.314	531.188	576.255	579.037
2.541	343.278	456.353	532.323	576.617	579.385
2.543	343.335	457.22	533.414	577.36	579.733
2.545	343.515	458.068	534.73	578.004	580.034
2.547	343.774	458.921	535.94	578.835	580.177
2.549	344.211	459.736	537.113	579.625	580.298
2.551	344.536	460.676	538.163	580.305	580.56
2.553	345.046	461.481	539.21	580.887	580.992
2.555	345.436	462.452	540.282	581.372	581.382
2.557	346.013	463.158	541.465	581.797	581.573
2.559	346.329	464.014	542.295	582.345	581.917
2.561	346.777	464.824	543.183	582.977	582.477
2.563	347.254	465.635	543.902	583.855	583.076
2.565	347.371	466.443	544.51	584.602	583.257
2.567	347.618	467.39	545.039	585.194	583.621
2.569	348.391	468.124	545.635	585.434	583.749
2.571	348.722	468.951	546.434	585.937	583.562
2.573	349.069	469.579	547.457	586.608	583.612
2.575	349.447	470.24	548.296	587.134	583.727
2.577	349.72	470.866	549.224	587.572	583.87
2.579	350.152	471.644	549.935	588.295	583.858
2.581	350.229	472.484	550.834	588.786	583.919
2.583	350.477	473.331	551.837	589.538	583.825
2.585	351.134	474.362	552.882	590.248	584.196
2.587	351.809	475.077	553.878	590.919	584.658
2.589	352.284	475.768	554.696	591.526	585.331
2.591	352.763	476.631	555.647	592.4	585.813
2.593	353.172	477.28	556.35	592.737	586.288
2.595	353.378	478.13	556.707	593.146	586.892
2.597	353.61	479.079	557.285	593.292	587.164
2.599	353.715	480.062	557.836	593.81	587.639
2.601	354.111	480.901	558.506	594.239	588.012
2.603	354.389	481.839	559.05	594.813	588.07
2.605	354.835	482.482	559.782	595.201	588.13
2.607	355.234	483.261	560.558	595.547	588.321
2.609	355.281	483.748	561.242	596.179	588.615
2.611	355.652	484.487	561.841	596.398	589.123
2.613	356.348	484.858	561.97	596.784	589.313
2.615	357.143	485.617	562.44	597.073	589.493
2.617	357.995	486.485	562.579	597.668	589.812
2.619	358.774	487.585	562.922	598.127	589.976
2.621	359.752	488.615	563.476	597.956	590.237
2.623	360.615	489.479	563.87	597.874	590.409
2.625	361.29	490.314	564.087	597.825	590.654
2.627	362.173	491.026	564.307	597.702	591.044
2.629	363.196	491.708	565.03	597.831	591.413
2.631	364.182	492.543	565.841	597.919	591.377
2.633	364.871	493.215	566.584	598.041	591.352
2.635	365.743	493.894	567.029	598.244	591.645
2.637	366.571	494.445	567.228	598.382	591.952
2.639	367.827	494.839	567.464	598.435	592.306
2.641	369.026	495.237	567.664	598.506	592.322
2.643	369.924	495.858	567.954	598.813	592.64
2.645	370.569	496.145	568.275	598.958	592.89
2.647	371.404	496.692	568.563	599.374	593.161
2.649	372.163	496.936	568.665	599.723	593.627
2.651	372.813	497.518	568.693	600.04	593.842
2.653	373.594	497.844	568.964	600.174	594.142
2.655	374.381	498.108	569.021	600.509	594.523
2.657	375.365	498.414	569.399	600.44	594.576
2.659	375.974	498.351	569.698	600.728	594.561
2.661	376.493	498.451	569.568	600.503	594.694
2.663	376.814	498.427	569.394	600.323	594.62
2.665	377.227	498.547	569.265	600.312	595.116
2.667	377.408	498.951	569.58	600.371	595.956
2.669	377.874	499.764	569.774	600.666	596.644
2.671	378.159	500.443	570.077	600.771	597.227
2.673	378.327	500.742	570.488	600.81	598.055
2.675	378.45	501.285	571.303	600.901	598.657
2.677	378.826	501.685	572.169	600.882	599.47
2.679	378.855	502.033	572.874	601.097	600.139
2.681	379.296	502.347	573.694	601.222	600.547
2.683	379.439	502.969	574.271	600.883	601.07
2.685	379.435	503.451	574.891	601.027	601.801
2.687	379.141	504.146	575.532	601.111	602.554
2.689	378.94	504.787	576.018	601.193	603.232
2.691	378.7	505.264	576.551	601.137	603.999
2.693	378.322	505.838	577.356	601.175	604.346
2.695	378.099	506.541	578.099	601.498	604.659
2.697	377.785	507.281	578.847	601.712	605.285
2.699	377.505	508.315	579.534	601.992	605.984
2.701	377.4	509.266	580.216	602.387	606.85
2.703	377.027	509.962	580.842	602.881	607.32
2.705	376.555	510.595	581.455	602.928	608.177
2.707	376.129	511.324	581.999	602.967	608.816
2.709	376.134	512.015	582.563	603.163	609.432
2.711	376.097	512.844	583.193	603.203	609.976
2.713	376.228	513.808	583.673	603.466	610.269
2.715	376.329	514.582	584.004	603.657	610.71
2.717	376.513	515.485	584.265	604.042	611.083
2.719	376.467	516.178	584.89	604.444	611.183
2.721	376.688	517.085	585.275	604.693	611.701
2.723	376.905	517.661	585.512	604.646	612.258
2.725	377.235	517.978	585.725	604.474	612.801
2.727	377.371	518.24	585.724	604.337	613.534
2.729	377.916	518.423	586.178	604.051	614.138
2.731	378.15	518.351	586.919	603.916	614.555
2.733	378.415	518.396	587.629	604.009	614.986
2.735	378.73	518.537	588.266	604.488	615.3
2.737	379.078	518.746	588.539	604.75	615.673
2.739	379.513	518.829	588.929	605.422	615.651
2.741	379.9	519.068	589.188	605.98	615.994
2.743	380.28	519.344	589.15	606.493	616.236
2.745	380.521	519.45	589.026	606.856	616.327
2.747	381.086	519.446	589.062	607.033	616.394
2.749	381.608	519.382	589.282	607.039	616.3
2.751	381.997	519.496	589.16	607.329	616.584
2.753	382.419	519.564	589.03	607.631	616.985
2.755	382.505	519.761	588.87	607.479	617.447
2.757	382.364	519.781	588.75	607.055	618.071
2.759	382.236	519.934	588.642	606.69	618.425
2.761	382.304	519.943	588.805	606.294	618.88
2.763	382.308	519.959	588.831	605.773	619.3
2.765	382.34	519.878	589.13	605.352	619.882
2.767	382.609	519.736	589.897	604.928	620.235
2.769	382.429	519.652	590.158	604.377	620.259
2.771	382.52	519.865	590.207	604.127	620.419
2.773	382.836	519.748	590.197	603.52	620.727
2.775	383.157	519.726	590.366	602.951	621.128
2.777	383.19	519.58	590.913	602.075	621.639
2.779	383.369	519.357	591.442	601.35	622.028
2.781	383.293	518.942	591.839	600.862	622.367
2.783	383.347	518.74	592.14	600.258	622.57
2.785	383.588	518.444	592.091	599.762	622.675
2.787	383.502	518.192	591.88	599.487	622.861
2.789	383.33	518.42	591.95	599.342	623.294
2.791	383.465	518.705	591.879	599.2	623.555
2.793	383.366	519.017	591.694	598.864	624.005
2.795	383.298	519.055	591.826	598.907	624.362
2.797	383.549	519.271	591.891	598.8	624.501
2.799	383.652	519.713	592.147	598.931	624.681
2.801	383.903	520.06	592.682	598.898	625.002
2.803	383.644	520.255	593.028	598.825	624.995
2.805	383.507	520.246	593.558	598.875	625.165
2.807	383.751	520.403	593.714	598.861	625.121
2.809	384.266	520.59	593.749	599.357	625.106
2.811	384.704	520.678	593.923	599.874	625.022
2.813	384.919	520.61	594.355	600.097	624.905
2.815	384.924	520.665	594.801	600.227	624.667
2.817	385.261	520.71	595.394	600.406	624.595
2.819	385.623	521.099	595.745	600.325	624.456
2.821	385.924	521.395	596.105	600.659	624.551
2.823	386.307	521.699	596.228	600.577	624.703
2.825	386.722	521.676	596.241	600.456	625.067
2.827	387.263	521.872	596.386	600.524	625.59
2.829	387.693	522.407	596.385	600.646	625.782
2.831	388.278	522.89	596.7	600.936	625.993
2.833	388.567	523.472	597.176	600.987	626.393
2.835	388.833	524.132	597.764	601.209	626.323
2.837	389.274	524.987	598.37	601.256	626.341
2.839	389.529	525.507	599.109	601.384	626.231
2.841	389.761	525.927	599.608	601.473	626.215
2.843	389.777	526.836	600.309	601.758	626.632
2.845	390.076	527.439	601.097	601.835	626.916
2.847	390.273	527.787	601.814	601.624	626.991
2.849	390.297	528.391	602.256	601.338	627.333
2.851	390.295	528.821	602.71	601.395	627.885
2.853	390.188	529.49	603.014	601.546	628.17
2.855	390.318	529.991	603.423	601.519	628.803
2.857	390.235	530.393	603.924	601.514	629.749
2.859	390.289	531.159	604.597	601.483	630.613
2.861	389.942	532.104	605.34	601.721	631.355
2.863	389.848	532.833	605.974	601.943	632.435
2.865	389.64	533.509	606.46	602.284	633.21
2.867	389.126	534.084	607.002	602.595	634.009
2.869	388.951	534.394	607.333	603.025	634.96
2.871	388.792	534.534	607.896	603.346	635.528
2.873	388.699	534.53	608.44	603.774	636.428
2.875	388.924	534.995	608.737	603.568	637.389
2.877	389.112	535.745	609.222	603.417	637.613
2.879	389.269	536.415	609.815	603.317	637.669
2.881	389.509	537.069	610.272	603.375	637.852
2.883	389.836	537.609	610.662	603.204	637.929
2.885	390.015	538.371	611.204	603.147	637.927
2.887	390.199	538.927	611.892	603.142	638.012
2.889	390.545	539.624	612.237	603.375	638.098
2.891	391.013	540.125	612.579	603.235	638.208
2.893	391.304	540.557	613.036	603.052	638.2
2.895	391.8	540.994	613.242	602.438	638.249
2.897	392.363	541.411	613.256	602.355	638.254
2.899	393.027	541.66	613.335	602.079	638.221
2.901	393.701	541.875	613.352	601.743	638.421
2.903	394.578	542.266	613.721	601.308	638.584
2.905	395.646	542.891	613.902	601.184	638.8
2.907	396.483	543.617	614.357	601.184	638.833
2.909	397.57	544.262	615.045	600.977	639.036
2.911	398.166	544.957	615.46	600.356	639.363
2.913	398.764	545.613	615.385	599.637	639.849
2.915	399.622	546.35	615.453	598.692	640.006
2.917	400.293	546.937	615.714	597.972	640.122
2.919	400.768	547.39	615.707	597.197	640.094
2.921	401.222	547.782	615.609	596.439	640.076
2.923	401.738	548.162	615.613	595.76	639.988
2.925	402.696	548.466	615.803	594.947	639.786
2.927	403.721	548.918	615.927	594.234	639.91
2.929	404.53	549.334	616.139	593.53	639.759
2.931	404.898	549.929	616.377	592.867	639.869
2.933	405.354	550.22	616.824	592.061	639.901
2.935	405.615	550.415	616.906	591.309	640.017
2.937	406.054	551.045	617.053	590.593	639.904
2.939	406.436	551.729	616.958	589.768	639.864
2.941	407	552.176	616.921	589.028	639.933
2.943	407.512	552.345	616.853	588.555	639.849
2.945	407.988	552.642	616.583	587.794	639.513
2.947	408.641	552.914	616.283	586.635	639.022
2.949	408.924	552.904	616.418	585.691	638.873
2.951	409.28	553.232	616.686	584.892	638.362
2.953	409.561	553.696	617.02	584.238	638.151
2.955	409.779	554.295	617.424	583.499	637.79
2.957	410.116	554.891	617.825	582.992	637.398
2.959	410.314	555.097	617.976	582.304	636.942
2.961	410.509	555.7	617.975	581.493	636.929
2.963	410.5	556.355	618.399	580.87	636.747
2.965	410.233	556.505	618.978	580.564	636.703
2.967	410.081	556.591	619.419	580.111	636.699
2.969	410.092	556.797	619.575	579.482	636.644
2.971	410.093	557.094	619.688	578.921	636.492
2.973	410.067	557.462	619.829	578.272	636.304
2.975	410.085	557.996	619.802	577.653	636.395
2.977	410.136	558.531	620.076	577.343	636.319
2.979	410.172	559.414	620.629	576.978	636.419
2.981	410.172	560.23	620.53	576.49	636.652
2.983	410.123	560.865	620.319	576.301	637.083
2.985	409.986	561.269	620.251	576.21	637.606
2.987	409.956	562.075	620.36	576.118	638.136
2.989	409.832	563.009	620.56	575.735	638.692
2.991	409.619	563.882	620.604	575.367	639.355
2.993	409.605	564.629	620.62	575.164	640.366
2.995	409.685	565.356	620.222	575.236	641.305
2.997	409.601	566.193	619.753	575.272	642.096
2.999	409.777	567.273	619.313	575.272	642.8
3.001	409.978	568.365	618.952	575.142	643.524
3.003	410.117	569.141	618.953	575.448	644.16
3.005	410.602	569.668	618.799	575.556	644.475
3.007	410.967	569.973	618.607	575.546	644.807
3.009	411.458	570.227	618.429	575.399	645.234
3.011	412.004	570.621	618.266	575.463	645.593
3.013	412.857	571.282	618.403	575.814	645.88
3.015	413.531	571.633	618.218	575.952	645.978
3.017	414.145	572.063	618.275	576.015	646.015
3.019	414.836	572.386	618.359	575.804	645.793
3.021	415.466	572.71	618.53	575.64	645.842
3.023	416.427	572.996	618.937	575.836	645.997
3.025	417.394	573.328	619.144	576.034	646.237
3.027	418.546	573.703	619.258	576.404	646.254
3.029	419.577	574.107	619.539	576.79	646.28
3.031	420.758	574.471	619.653	576.839	646.19
3.033	421.575	574.811	619.979	577.13	646.119
3.035	422.809	575.192	620.452	577.584	645.977
3.037	423.946	575.659	620.87	578.09	646.276
3.039	425.053	576.063	621.466	578.635	646.318
3.041	426.049	576.026	621.883	579.203	646.224
3.043	426.879	576.532	622.408	579.45	646.249
3.045	427.473	576.801	622.941	579.851	646.157
3.047	428.175	577.021	623.352	580.378	645.662
3.049	428.805	576.97	623.645	580.344	645.257
3.051	429.337	577.075	624.117	580.7	644.908
3.053	429.931	577.038	624.259	581.008	644.629
3.055	430.685	577.018	624.462	581.674	644.184
3.057	431.584	577.059	624.555	582.243	644.033
3.059	432.69	576.915	624.898	582.901	643.911
3.061	433.719	576.84	625.153	583.531	643.889
3.063	434.836	576.877	625.142	584.352	643.973
3.065	435.965	576.858	625.15	585.473	644.176
3.067	437.13	577.06	625.086	586.687	644.167
3.069	438.341	576.831	625.348	587.38	644.202
3.071	439.452	576.821	625.454	588.075	644.169
3.073	440.67	576.865	625.227	588.658	644.064
3.075	441.887	576.986	625.146	589.6	644.114
3.077	442.719	577.345	625.185	590.767	644.189
3.079	443.791	577.57	625.157	591.977	644.108
3.081	444.91	578.055	625.292	593.326	644.075
3.083	445.855	578.319	625.352	594.491	644.059
3.085	446.7	578.276	625.671	595.571	644.289
3.087	447.901	578.553	626.098	596.619	644.398
3.089	448.853	578.565	626.74	597.633	644.374
3.091	449.65	578.942	627.105	598.454	643.96
3.093	450.563	579.524	627.57	598.941	643.496
3.095	451.517	580.128	628.246	599.373	642.886
3.097	452.651	580.71	628.861	599.657	642.206
3.099	453.622	581.508	629.726	599.9	641.702
3.101	454.416	582.229	630.416	600.211	641.488
3.103	455.12	582.838	631.318	600.595	641.1
3.105	455.671	583.419	632.247	600.947	640.813
3.107	456.301	584.046	632.959	601.459	640.363
3.109	457.121	584.232	633.688	601.676	639.779
3.111	457.927	584.593	634.356	602.058	639.337
3.113	458.786	585.139	634.975	602.428	639.014
3.115	459.836	585.599	635.216	603.173	638.626
3.117	460.778	586.116	635.739	603.414	638.295
3.119	462.015	586.609	636.229	603.738	638.04
3.121	463.015	587.094	636.696	604.147	637.694
3.123	463.843	587.795	637.286	605.061	637.427
3.125	465.043	588.623	638.25	605.813	637.393
3.127	465.795	589.215	639.334	606.389	637.091
3.129	466.505	589.492	640.487	607.195	636.569
3.131	467.349	589.802	641.973	607.871	636.393
3.133	468.163	590.246	643.092	608.868	636.188
3.135	469.207	590.86	644.216	609.857	635.638
3.137	470.245	591.581	645.071	610.643	635.269
3.139	471.241	592.012	645.966	611.259	635.386
3.141	472.023	592.426	646.597	611.74	635.483
3.143	473.039	592.547	647.409	612.307	635.415
3.145	473.695	592.633	648.465	612.811	635.331
3.147	474.397	592.501	649.28	613.439	634.858
3.149	475.036	592.16	649.88	613.711	634.671
3.151	475.85	591.786	650.408	614.035	634.748
3.153	476.328	591.925	651.036	614.288	635.01
3.155	477.08	592.217	651.887	614.545	634.913
3.157	477.609	592.482	652.577	614.824	634.383
3.159	478.456	592.747	653.432	615.002	634.064
3.161	479.154	592.841	654.507	615.041	634.001
3.163	480.029	592.775	655.579	614.958	633.846
3.165	480.945	592.771	656.32	614.861	634.054
3.167	482.076	592.681	657.189	614.758	634.07
3.169	482.957	592.735	657.856	614.691	633.961
3.171	483.97	592.753	658.614	615.007	634.045
3.173	485.202	592.663	659.544	615.245	634.025
3.175	486.408	592.721	660.434	615.359	634.277
3.177	487.562	592.62	661.373	615.17	634.432
3.179	488.595	592.46	662.52	614.963	634.666
3.181	489.537	592.599	663.367	614.888	635.079
3.183	490.759	593.024	664.114	614.922	635.335
3.185	491.52	593.392	664.37	615.144	634.893
3.187	492.305	593.865	664.586	615.202	634.65
3.189	492.774	594.08	664.964	615.264	634.292
3.191	493.345	594.44	665.799	615.376	634.118
3.193	494.113	594.862	666.27	615.669	633.786
3.195	494.424	595.073	666.912	615.876	633.125
3.197	494.692	595.239	667.585	616.217	632.617
3.199	494.863	595.56	668.732	616.474	631.876
3.201	495.241	595.959	669.807	616.476	631.343
3.203	495.378	596.531	670.827	616.161	630.986
3.205	495.468	596.949	671.543	616.102	630.663
3.207	495.389	597.577	672.545	616.052	630.484
3.209	495.333	598.1	673.449	615.592	630.344
3.211	495.191	598.395	674.263	615.115	630.46
3.213	495.166	598.865	675.279	614.84	630.463
3.215	495.246	599.084	675.899	614.566	630.462
3.217	495.381	599.235	676.547	614.541	630.385
3.219	495.847	599.541	677.604	614.478	630.352
3.221	496.332	599.551	678.422	614.583	630.274
3.223	496.611	599.531	679.134	614.633	630.146
3.225	496.751	599.468	680.016	614.848	630.413
3.227	496.931	599.738	680.688	614.862	630.388
3.229	497.297	599.81	681.464	615.176	630.449
3.231	497.625	599.975	682.185	615.381	630.63
3.233	497.829	600.215	682.903	615.712	630.486
3.235	498.154	600.673	683.714	615.94	630.768
3.237	498.445	601.383	684.427	616.343	630.866
3.239	498.779	602.085	684.87	616.868	630.659
3.241	498.915	602.716	685.339	617.101	630.551
3.243	499.325	603.421	685.818	617.48	630.336
3.245	499.094	604.071	685.996	618.324	630.195
3.247	499.264	604.771	686.461	618.791	630.081
3.249	499.361	605.132	687.086	619.41	630.108
3.251	499.412	605.893	687.832	619.971	630.003
3.253	499.355	606.231	688.563	620.53	629.845
3.255	499.467	606.714	689.448	621.032	629.43
3.257	499.225	607.083	690.314	621.809	629.254
3.259	499.214	607.435	690.898	622.16	629.073
3.261	499.278	607.652	691.615	622.591	628.86
3.263	499.128	607.858	692.619	623.041	628.942
3.265	498.906	608.064	693.265	623.341	628.956
3.267	498.392	607.992	693.861	623.566	628.914
3.269	497.845	608.247	694.672	623.915	628.937
3.271	497.271	608.709	695.517	624.27	628.987
3.273	496.62	609.097	696.079	624.688	629.113
3.275	495.861	609.369	696.791	625.124	629.294
3.277	495.38	609.577	697.45	625.455	629.103
3.279	494.884	610.158	698.204	625.673	629.264
3.281	494.675	610.785	698.666	626.032	629.43
3.283	494.726	611.312	698.882	626.568	629.414
3.285	494.75	612.134	699.227	626.926	629.266
3.287	494.575	612.771	699.477	627.33	628.971
3.289	494.459	613.303	699.557	627.86	628.88
3.291	494.3	613.459	699.561	628.62	629.232
3.293	494.315	613.475	699.54	629.406	629.204
3.295	494.312	613.56	699.344	630.168	629.147
3.297	494.263	613.348	699.574	631.183	629.407
3.299	494.451	613.186	699.746	632.05	629.761
3.301	494.309	613.26	700.199	632.22	630.252
3.303	494.602	613.295	700.4	632.674	630.521
3.305	495.017	613.286	700.435	633.304	630.71
3.307	495.345	613.284	700.705	634.321	631.282
3.309	495.737	613.289	701.015	634.925	631.627
3.311	495.939	613.21	701.255	635.401	632.132
3.313	495.978	613.101	701.472	635.802	632.726
3.315	496.067	612.803	701.824	636.132	632.869
3.317	496.081	612.783	702.184	636.743	633.101
3.319	496.169	612.427	702.896	637.402	633.026
3.321	496.38	612.483	703.544	637.872	633.247
3.323	496.664	612.473	704.258	638.106	633.334
3.325	496.945	612.741	704.976	638.181	633.633
3.327	496.988	612.564	705.427	638.167	634.069
3.329	497.099	612.377	706.259	638.184	633.888
3.331	497.411	612.384	707.121	638.532	634.125
3.333	497.468	612.259	708.239	639.214	634.408
3.335	497.37	612.385	709.042	639.835	634.685
3.337	496.969	612.612	709.811	640.266	634.854
3.339	496.523	612.987	710.192	641.007	635.219
3.341	496.214	613.152	710.602	641.766	635.539
3.343	496.032	613.527	710.51	642.471	635.956
3.345	495.87	613.826	710.515	643.217	636.219
3.347	495.739	614.056	710.697	643.936	636.583
3.349	495.558	614.315	711.075	644.282	636.987
3.351	495.58	614.897	711.643	644.86	636.907
3.353	495.682	615.323	712.036	645.167	637.049
3.355	495.905	615.828	712.104	645.98	636.708
3.357	496.1	615.952	712.306	646.225	636.318
3.359	496.461	616.001	712.542	646.903	635.92
3.361	496.828	616.221	712.576	647.537	636.101
3.363	497.361	616.589	712.324	648.217	636.161
3.365	497.725	617.017	712.541	648.404	636.38
3.367	498.03	617.293	713.013	648.355	636.948
3.369	498.586	617.665	713.265	648.945	637.412
3.371	498.885	618.395	713.535	649.514	637.507
3.373	499.05	618.802	713.932	650.032	637.255
3.375	499.217	619.164	714.029	650.589	637.215
3.377	499.29	619.456	714.23	651.442	637.039
3.379	499.493	619.702	714.824	652.315	636.983
3.381	500.081	620.322	715.255	652.989	636.918
3.383	500.497	620.912	715.698	653.409	637.144
3.385	501.259	621.21	716.323	653.75	637.145
3.387	501.587	621.511	716.695	654.217	637.254
3.389	501.677	621.955	716.952	654.458	636.938
3.391	501.743	622.294	716.882	654.586	636.91
3.393	501.86	622.728	717.124	654.5	636.878
3.395	502.057	622.869	717.321	654.454	637.203
3.397	502.021	622.795	717.623	654.613	637.66
3.399	502.157	622.721	717.721	654.828	637.937
3.401	502.738	622.607	718.264	655.085	638.19
3.403	502.843	622.382	718.565	655.109	638.212
3.405	502.858	621.958	718.668	655.223	638.274
3.407	502.984	621.669	718.852	655.405	638.094
3.409	503.028	621.37	718.987	655.388	637.64
3.411	503.021	621.044	719.342	655.246	637.375
3.413	503.235	620.951	719.698	655.284	637.491
3.415	503.641	620.749	720.236	655.259	637.307
3.417	503.909	620.456	721.127	655.167	637.413
3.419	503.949	619.986	721.782	655.111	637.498
3.421	504.039	619.597	722.473	655.08	637.675
3.423	504.038	619.378	723.074	654.915	637.896
3.425	504.107	619.148	723.541	654.858	637.992
3.427	504.062	618.982	723.903	654.857	638.385
3.429	504.258	618.891	723.939	654.842	638.944
3.431	504.313	618.636	723.987	654.977	639.567
3.433	504.39	618.593	723.781	654.825	639.876
3.435	504.753	618.683	723.891	654.94	640.121
3.437	505.175	618.852	724.195	654.986	640.503
3.439	505.769	618.87	724.708	654.942	640.976
3.441	506.325	619.09	724.743	655.021	641.08
3.443	506.547	619.015	724.965	654.796	641.354
3.445	507.084	618.751	725.132	654.945	641.688
3.447	507.561	618.743	725.332	654.975	642.411
3.449	508.171	619.132	725.68	654.914	642.881
3.451	508.85	619.466	725.974	655.077	643.66
3.453	509.305	619.691	726.459	655.104	644.505
3.455	509.674	620.008	726.904	655.179	645.081
3.457	510.277	620.503	727.328	655.259	645.72
3.459	510.832	621.113	727.847	655.561	646.413
3.461	511.284	621.56	728.031	656.008	647.125
3.463	511.56	621.547	728.242	656.377	647.752
3.465	511.799	621.104	728.646	656.619	648.434
3.467	511.728	621.066	729.017	657.217	649.177
3.469	512.089	621.02	729.518	657.684	650.008
3.471	512.445	621.055	730.097	657.932	651.124
3.473	512.712	621.026	730.762	657.995	652.106
3.475	512.593	621.149	731.274	658.114	652.686
3.477	512.427	621.267	731.831	658.342	653.581
3.479	512.179	621.379	732.416	658.186	654.393
3.481	511.978	621.527	732.896	658.497	655.692
3.483	511.837	621.801	733.237	658.771	656.675
3.485	511.647	622.296	733.453	658.833	657.549
3.487	511.556	622.835	733.625	658.884	658.697
3.489	511.805	623.274	733.808	658.915	659.741
3.491	511.891	623.63	733.906	658.9	660.632
3.493	511.725	624.179	734.153	658.935	661.842
3.495	511.639	624.519	734.169	658.756	663.174
3.497	511.367	624.809	734.44	658.744	664.165
3.499	511.622	625.02	734.346	658.741	664.947
3.501	511.702	625.449	734.443	658.75	665.817
3.503	512.018	625.716	734.26	658.391	666.619
3.505	512.144	625.955	733.967	658.039	667.303
3.507	512.358	626.08	733.73	657.896	668.093
3.509	512.251	626.098	733.559	657.601	669.266
3.511	512.207	625.953	733.581	657.268	670.103
3.513	512.341	625.941	733.538	656.798	671.067
3.515	512.461	626.289	733.468	656.496	672.51
3.517	512.436	626.442	733.551	656.564	673.837
3.519	512.411	626.581	733.487	656.73	675.039
3.521	512.421	626.388	733.69	656.617	676.253
3.523	512.792	626.588	733.628	656.56	677.626
3.525	512.842	626.596	733.501	656.406	678.835
3.527	512.513	626.7	733.426	656.308	679.917
3.529	512.008	626.888	733.144	656.581	680.768
3.531	511.778	626.809	733.07	656.866	681.79
3.533	511.805	626.85	733.058	657.144	682.204
3.535	511.486	626.991	732.939	656.983	682.691
3.537	511.225	626.953	733.252	657.163	683.453
3.539	511.029	627.184	733.203	657.177	684.287
3.541	510.756	627.127	733.103	657.39	685.087
3.543	510.301	627.105	733.009	657.267	685.988
3.545	510.259	627.094	732.72	657.253	686.881
3.547	510.094	627.43	732.412	656.973	688.001
3.549	510.059	627.796	732.076	656.581	688.96
3.551	509.943	627.688	731.756	656.32	689.758
3.553	509.45	627.535	731.514	656.31	690.458
3.555	509.113	627.147	731.373	656.307	691.222
3.557	508.602	626.782	731.365	656.058	692.159
3.559	508.444	626.819	731.433	655.926	693.14
3.561	508.044	627.099	731.306	656.012	694.084
3.563	507.783	627.097	731.02	655.787	694.906
3.565	507.436	627.033	730.806	655.201	695.829
3.567	507.345	626.964	730.426	654.794	696.601
3.569	506.938	626.779	730.417	654.401	697.65
3.571	506.634	626.563	730.337	654.211	698.51
3.573	506.527	626.286	729.999	653.743	699.113
3.575	506.359	625.583	729.82	653.213	700.01
3.577	506.686	625.022	729.816	653.032	700.849
3.579	506.975	624.358	729.874	652.751	701.853
3.581	507.634	624.115	729.848	652.436	702.834
3.583	507.832	624.04	729.809	651.902	703.705
3.585	507.704	623.817	729.931	651.589	704.163
3.587	507.551	623.865	729.921	651.383	704.413
3.589	507.561	624.051	729.715	651.166	704.487
3.591	507.594	624.141	729.514	651.177	704.646
3.593	507.619	624.379	729.326	650.995	704.776
3.595	507.626	624.472	729.335	651.053	705.103
3.597	507.541	624.403	729.24	651.166	705.545
3.599	507.331	624.414	729.164	650.94	705.74
3.601	507.148	624.738	728.895	650.684	706.296
3.603	506.92	624.792	728.547	650.387	706.99
3.605	506.618	625.096	728.359	650.258	707.747
3.607	506.505	625.376	728.29	650.424	708.394
3.609	506.351	625.777	728.141	650.685	708.967
3.611	506.114	626.322	727.964	651.217	709.488
3.613	505.889	626.992	728.091	651.343	710.134
3.615	505.254	627.33	728.028	651.458	710.642
3.617	504.691	627.593	728.324	651.622	710.745
3.619	504.293	627.84	728.627	651.648	711.057
3.621	503.798	628.411	728.678	651.826	711.655
3.623	503.391	628.758	728.625	652.171	712.258
3.625	503.061	629.16	728.88	652.255	712.883
3.627	502.991	629.435	728.961	652.597	713.26
3.629	502.64	629.894	728.846	652.934	713.508
3.631	502.118	630.293	728.867	653.264	714.012
3.633	501.753	630.523	728.83	653.468	714.871
3.635	501.205	630.573	728.83	653.602	715.494
3.637	500.976	630.74	729.079	653.85	716.158
3.639	500.607	630.998	729.19	653.837	716.862
3.641	499.947	631.417	729.175	653.746	717.688
3.643	499.608	631.599	729.103	653.826	718.317
3.645	499.151	632.1	728.95	653.528	718.853
3.647	498.804	632.471	728.94	653.439	718.999
3.649	498.592	633.087	729.036	653.51	719.298
3.651	498.236	633.39	729.308	653.476	719.431
3.653	497.91	633.831	729.606	653.59	719.582
3.655	497.512	634.287	729.859	653.314	719.787
3.657	497.155	635.07	729.942	653.506	720.163
3.659	496.947	636.023	730.034	653.449	720.315
3.661	496.97	636.836	730.344	653.652	720.577
3.663	496.923	637.586	730.467	653.96	721.076
3.665	496.911	638.164	730.917	654.105	721.229
3.667	496.842	638.502	731.255	654.333	721.389
3.669	496.577	638.452	731.553	654.485	721.396
3.671	496.698	638.359	731.896	654.802	721.426
3.673	496.931	638.462	732.095	655.4	720.999
3.675	496.879	638.329	732.249	655.8	720.875
3.677	496.756	637.952	732.37	656.222	720.861
3.679	496.836	637.966	732.4	656.767	720.738
3.681	496.591	637.991	732.577	657.376	720.595
3.683	496.82	637.959	732.643	658.14	720.344
3.685	496.947	638.04	732.975	658.757	719.976
3.687	497.217	638.006	733.397	659.455	719.688
3.689	497.404	637.846	733.843	659.941	719.261
3.691	497.472	637.96	733.991	660.714	718.718
3.693	497.733	637.849	734.33	661.498	718.451
3.695	498.091	638.003	734.739	661.923	718.176
3.697	498.64	638	735.086	662.335	717.554
3.699	498.798	637.957	735.183	662.933	716.799
3.701	498.85	637.91	735.251	663.543	715.79
3.703	499.211	638.109	735.429	664.066	715.294
3.705	499.458	638.018	735.494	664.952	714.884
3.707	499.871	637.589	735.474	665.727	714.635
3.709	499.902	637.13	735.608	666.068	714.354
3.711	499.771	636.714	735.556	666.669	714.464
3.713	499.392	636.34	735.945	667.222	714.342
3.715	499.205	636.015	736.296	667.756	714.183
3.717	499.128	635.585	736.315	667.873	713.896
3.719	499.351	635.508	736.433	668.131	713.87
3.721	499.584	635.012	736.545	668.497	713.465
3.723	499.731	634.773	736.761	669.2	713.185
3.725	500.066	634.664	737.131	670.107	713.042
3.727	500.102	634.588	737.624	670.629	712.481
3.729	500.243	634.388	737.917	670.967	711.677
3.731	500.246	634.192	738.235	671.292	710.968
3.733	500.279	633.936	738.463	671.676	710.111
3.735	500.317	633.768	738.54	671.784	709.336
3.737	500.481	633.616	738.901	671.799	708.839
3.739	500.525	633.463	739.154	671.516	708.589
3.741	500.694	633.239	739.391	671.146	708.147
3.743	500.703	632.799	739.959	671.033	707.761
3.745	500.591	632.618	740.463	670.944	707.684
3.747	500.4	632.568	740.955	671.01	707.625
3.749	500.05	632.818	741.266	671.151	707.67
3.751	499.933	632.7	741.486	671.19	707.407
3.753	499.816	632.666	742.068	671.57	706.825
3.755	500.012	632.795	742.385	672.016	706.412
3.757	500.286	633.01	742.837	672.362	706.046
3.759	500.631	633.199	743.27	672.589	705.766
3.761	500.771	633.504	743.457	673.21	705.366
3.763	500.841	633.668	743.683	673.833	704.781
3.765	500.927	633.837	743.61	674.223	703.951
3.767	500.721	634.028	743.345	674.81	703.063
3.769	500.751	634.082	743.711	675.516	702.482
3.771	500.632	634.021	744.415	676.04	702.154
3.773	500.419	634.068	745.009	676.648	701.547
3.775	499.989	633.958	745.274	677.037	701.034
3.777	499.544	633.693	744.955	677.779	700.397
3.779	499.088	633.685	744.708	678.515	699.771
3.781	498.877	633.936	744.793	678.812	699.236
3.783	499.002	634.048	744.836	678.945	698.804
3.785	498.612	634.237	744.596	678.814	698.138
3.787	498.515	634.461	744.762	678.919	697.649
3.789	498.668	634.602	744.767	679.022	697.283
3.791	498.884	634.577	744.877	679.218	697.09
3.793	499.28	634.798	744.968	679.688	696.744
3.795	499.693	635.198	744.904	679.732	696.337
3.797	499.954	635.454	744.957	679.997	696.172
3.799	500.291	635.647	744.668	680.066	696.102
3.801	500.266	635.891	744.293	680.08	695.887
3.803	500.725	636.076	743.89	680.531	696.105
3.805	501.241	636.444	743.748	680.85	696.153
3.807	501.632	636.794	743.55	680.891	696.295
3.809	501.715	637.12	743.377	680.765	696.463
3.811	501.687	637.589	743.159	680.683	696.446
3.813	501.791	637.969	742.838	680.673	696.482
3.815	502.07	638.41	742.792	680.801	696.376
3.817	501.979	638.937	742.582	680.625	696.315
3.819	501.759	639.129	742.43	680.92	696.048
3.821	501.675	639.358	742.289	681.059	695.929
3.823	501.948	639.197	742.199	681.238	695.729
3.825	502.189	639.335	742.104	681.386	695.239
3.827	502.217	639.465	742.011	681.414	694.73
3.829	502.241	639.352	741.918	681.455	694.309
3.831	502.111	639.351	741.7	681.405	693.851
3.833	501.902	639.487	741.357	681.542	693.337
3.835	501.9	639.518	741.107	681.779	693.096
3.837	501.718	639.5	740.827	682.09	692.749
3.839	501.717	639.807	740.259	682.503	692.626
3.841	501.851	640.088	739.869	682.68	692.594
3.843	501.796	639.975	739.453	682.997	692.105
3.845	501.842	639.889	739.126	683.089	691.681
3.847	501.784	640.011	738.842	683.403	691.401
3.849	501.959	639.817	738.832	683.75	690.913
3.851	501.854	639.946	738.748	683.983	690.46
3.853	501.962	640.176	738.869	684.278	690.449
3.855	502.13	640.117	738.987	684.66	690.222
3.857	502.307	640.201	738.884	684.84	689.876
3.859	502.66	640.389	738.802	685.046	689.236
3.861	503.22	640.38	738.618	684.984	688.615
3.863	503.636	640.518	738.475	685.089	687.759
3.865	504.033	640.726	738.378	684.916	686.865
3.867	504.603	641.099	737.963	685.242	686.287
3.869	505.019	641.438	737.797	685.317	685.584
3.871	505.51	641.843	737.443	685.169	684.89
3.873	505.878	642.456	737.233	685.106	683.948
3.875	506.221	642.925	737.144	685.256	683.249
3.877	506.522	643.361	737.287	685.264	682.702
3.879	507.001	643.432	737.256	685.139	682.097
3.881	507.273	643.365	737.231	685.311	681.774
3.883	507.998	643.531	737.309	685.59	681.167
3.885	508.939	643.659	737.338	685.612	680.735
3.887	509.742	644.018	737.253	685.778	680.228
3.889	510.301	644.108	737.12	685.602	679.973
3.891	510.59	644.563	736.952	685.42	679.623
3.893	511.124	644.885	736.591	685.583	679.274
3.895	511.467	645.2	736.425	685.831	679.11
3.897	511.87	645.771	736.546	685.934	678.919
3.899	512.418	646.432	736.653	686.226	678.766
3.901	512.592	646.996	737.186	686.631	678.619
3.903	512.556	647.438	737.198	686.875	678.595
3.905	512.42	647.8	737.449	687.05	678.509
3.907	512.246	647.756	737.32	686.998	678.373
3.909	512.207	647.936	737.071	687.393	678.387
3.911	512.204	647.786	736.755	688.099	678.169
3.913	512.26	647.928	736.808	688.702	677.775
3.915	512.094	647.848	737.012	689.513	677.246
3.917	512.141	647.828	737.099	690.371	676.733
3.919	512.009	647.636	737.447	691.47	676.465
3.921	512.207	647.474	738.055	692.153	676.033
3.923	512.466	647.364	738.096	692.801	675.694
3.925	512.502	647.441	738.114	693.109	675.59
3.927	512.512	647.325	738.216	693.525	675.681
3.929	512.522	647.408	738.056	693.985	675.745
3.931	512.613	647.261	737.954	694.472	675.466
3.933	512.599	647.496	737.809	695.164	675.397
3.935	512.716	647.758	737.968	696.143	675.438
3.937	513.049	647.6	737.882	696.543	675.706
3.939	513.394	647.398	737.998	697.251	676.016
3.941	513.551	647.387	738.054	697.784	676.125
3.943	514.027	647.058	738.376	698.059	676.354
3.945	514.55	647.175	738.835	698.492	676.912
3.947	515.149	647.245	739.365	698.783	677.699
3.949	515.981	647.606	739.707	699.084	678.192
3.951	516.828	647.738	739.715	699.378	678.723
3.953	517.418	647.896	739.663	699.665	679.218
3.955	518.401	647.794	739.721	700.018	679.845
3.957	519.262	647.885	739.911	700.252	680.408
3.959	520.14	648.114	739.895	700.657	681.043
3.961	521.115	648.198	740.254	701.157	681.38
3.963	522.313	648.202	740.321	701.436	681.426
3.965	523.641	648.64	740.188	701.6	681.401
3.967	524.696	649.203	740.116	701.882	681.511
3.969	525.624	649.626	740.526	702.27	681.78
3.971	526.477	649.887	740.684	702.572	682.277
3.973	527.114	650.07	740.722	702.786	682.578
3.975	527.649	650.427	740.715	703.07	682.704
3.977	528.314	650.598	740.606	703.059	682.879
3.979	528.936	650.213	740.24	703.023	682.844
3.981	529.186	650.148	740.267	703.304	682.545
3.983	529.59	650.003	740.552	703.663	682.14
3.985	529.946	650.025	740.979	703.859	681.915
3.987	530.196	649.991	741.236	704.071	681.664
3.989	530.699	650.158	741.452	704.262	681.384
3.991	531.464	649.988	741.9	704.385	681.24
3.993	532.23	649.882	742.283	704.181	680.833
3.995	532.869	650.131	742.614	703.938	680.598
3.997	533.415	650.165	743.303	703.74	680.386
3.999	533.746	650.275	744.06	703.72	679.958
4.001	533.961	650.357	744.96	703.968	679.273
4.003	534.439	650.506	745.562	703.828	678.617
4.005	534.679	650.746	746.054	703.813	678.242
4.007	535.026	650.947	746.531	703.68	677.834
4.009	534.974	650.89	747.02	703.562	677.413
4.011	534.868	651.002	747.46	703.497	677.165
4.013	534.878	651.066	747.913	703.319	676.769
4.015	534.896	651.427	748.414	703.025	676.464
4.017	535.009	651.536	748.868	702.847	676.283
4.019	535.195	651.677	749.393	702.954	676.403
4.021	535.198	651.875	749.68	702.989	676.16
4.023	535.078	652.186	749.985	702.855	676.152
4.025	534.938	652.054	750.048	702.668	676.16
4.027	534.693	652.338	750.313	702.362	676.14
4.029	534.424	652.556	750.186	702.213	675.871
4.031	534.055	652.673	750.221	702.405	675.656
4.033	533.871	652.548	750.178	702.314	675.467
4.035	533.342	652.912	750.114	702.272	675.217
4.037	533.038	653.195	750.063	702.331	675.123
4.039	532.661	653.399	749.727	702.238	674.832
4.041	532.288	653.997	749.236	702.303	674.776
4.043	531.956	654.231	748.55	702.387	674.759
4.045	532.173	654.275	748.079	702.216	674.658
4.047	531.989	654.488	747.848	702.096	674.44
4.049	531.604	655.136	747.657	702.022	674.181
4.051	531.652	655.693	747.178	701.647	673.805
4.053	531.541	656.334	747.106	701.393	673.458
4.055	531.073	656.703	747.067	701.15	673.108
4.057	530.859	657.155	747.256	700.857	672.793
4.059	530.477	657.886	746.704	700.601	672.615
4.061	530.044	658.268	746.351	700.595	672.427
4.063	529.804	658.608	746.178	700.818	672.21
4.065	529.387	658.816	745.984	700.594	671.817
4.067	529.029	659.183	745.571	700.174	671.398
4.069	528.924	659.941	745.043	700.353	671.27
4.071	528.403	660.375	744.759	700.34	671.151
4.073	527.913	660.831	744.559	700.674	671.05
4.075	527.343	661.163	744.291	700.294	670.849
4.077	527.206	661.392	744.078	699.965	670.324
4.079	527.057	661.809	743.87	699.571	670
4.081	527.086	661.872	743.438	699.166	669.459
4.083	526.731	662.014	742.96	699.05	669.002
4.085	526.447	662.126	742.21	698.843	668.573
4.087	525.997	662.152	741.74	698.982	668.114
4.089	525.377	662.121	740.949	699.097	667.891
4.091	524.905	661.879	740.377	699.228	667.658
4.093	524.541	661.701	739.999	699.468	667.352
4.095	524.155	661.638	739.692	699.754	667.136
4.097	523.372	661.449	739.305	699.88	666.926
4.099	522.963	660.954	738.779	700.233	666.773
4.101	522.617	660.448	738.463	700.717	666.385
4.103	522.456	659.973	738.026	700.956	666.034
4.105	522.517	659.799	737.786	701.229	665.652
4.107	522.241	659.612	737.542	700.84	665.285
4.109	522.23	659.361	737.033	700.843	665.083
4.111	521.997	658.968	736.636	700.813	664.516
4.113	521.627	658.482	736.708	701.014	664.039
4.115	521.362	658.081	736.717	701.172	663.243
4.117	520.775	657.669	736.732	701.438	662.696
4.119	520.223	657.284	736.82	701.718	662.191
4.121	519.51	656.782	736.723	701.983	661.687
4.123	519.008	656.134	736.476	701.832	661.156
4.125	518.634	655.235	735.976	701.737	660.739
4.127	518.672	654.551	735.393	701.791	660.382
4.129	518.449	653.619	734.445	701.668	659.981
4.131	518.092	652.687	733.351	701.759	659.423
4.133	517.721	651.532	732.59	702.024	659.028
4.135	517.172	650.494	731.854	701.999	658.708
4.137	516.64	649.378	731.308	702.152	658.355
4.139	516.058	648.322	730.679	702.66	657.719
4.141	515.531	647.484	730.167	703.381	657.475
4.143	515.237	646.684	729.504	703.863	657.471
4.145	515.047	645.866	728.995	704.387	657.356
4.147	515.034	645.131	728.461	704.699	657.248
4.149	515.035	644.722	727.913	705.185	657.044
4.151	515.094	644.543	727.444	705.436	656.35
4.153	515.162	643.96	726.958	705.886	655.92
4.155	515.146	643.252	726.348	706.498	655.238
4.157	515.249	642.431	725.746	707.157	655.08
4.159	514.986	641.717	725.357	708.1	654.793
4.161	514.928	641.224	724.953	709.097	654.42
4.163	514.865	640.773	724.343	710.291	654.28
4.165	514.662	640.574	723.857	711.043	653.946
4.167	514.566	640.028	723.317	711.993	653.629
4.169	514.417	639.262	722.76	712.865	653.254
4.171	514.16	638.84	722.279	713.892	653.206
4.173	513.83	638.424	721.824	714.725	652.981
4.175	513.35	637.774	721.404	715.515	652.409
4.177	513.077	637.351	720.975	716.099	652.333
4.179	512.882	637.011	720.249	716.888	652.206
4.181	512.526	636.625	719.761	717.681	652.017
4.183	512.292	636.025	719.585	718.097	651.46
4.185	512.283	635.743	719.601	718.211	651.448
4.187	511.973	635.229	719.513	718.627	651.322
4.189	512.014	634.893	719.252	719.006	651.316
4.191	511.586	634.633	718.755	719.317	651.459
4.193	510.987	633.974	718.525	719.835	651.932
4.195	510.592	633.446	718.394	720.232	652.331
4.197	510.345	633.289	718.179	720.381	652.967
4.199	510.203	633.039	717.805	720.512	653.499
4.201	510.162	632.482	717.335	720.789	653.69
4.203	510.409	631.644	716.824	721.784	654.127
4.205	510.437	631.096	716.392	722.191	654.617
4.207	510.426	630.467	715.942	722.762	654.749
4.209	510.49	629.687	715.583	723.451	654.947
4.211	510.629	629.282	715.228	724.072	655.343
4.213	511.092	628.886	714.577	724.673	655.623
4.215	511.383	628.576	714.311	725.138	656.038
4.217	511.334	628.41	713.886	725.749	656.745
4.219	511.111	627.903	713.248	726.29	657.205
4.221	511.048	627.78	712.777	726.764	657.584
4.223	511.091	627.909	712.419	727.096	657.909
4.225	511.651	627.759	712.217	727.513	658.122
4.227	512.254	627.34	712.244	728.107	658.636
4.229	512.526	627.423	711.923	728.495	659.367
4.231	512.813	627.218	711.761	729.071	660.058
4.233	512.98	627.013	711.452	729.415	660.676
4.235	513.338	627.045	711.022	729.646	661.113
4.237	513.328	626.769	710.593	729.926	661.297
4.239	513.666	626.278	710.047	730.263	661.785
4.241	514.186	625.618	709.838	730.626	662.407
4.243	514.258	625.008	709.337	730.962	662.968
4.245	514.793	624.328	709.26	730.785	663.35
4.247	514.907	623.59	709.038	730.779	663.81
4.249	515.007	622.855	708.622	730.986	664.26
4.251	515.437	621.982	707.933	731.077	664.738
4.253	516.019	621.61	707.453	731.197	665.122
4.255	516.393	621.53	706.812	731.481	665.763
4.257	516.784	621.519	706.318	731.796	666.566
4.259	517.016	621.44	705.615	732.082	667.231
4.261	517.191	621.437	704.839	732.026	668.061
4.263	517.584	621.372	703.936	731.95	668.688
4.265	517.913	621.328	703.373	731.918	669.338
4.267	518.49	621.6	702.682	731.608	670.14
4.269	519.033	621.783	702.065	731.496	670.834
4.271	519.393	621.685	701.327	731.42	671.423
4.273	520.065	621.53	700.825	731.606	671.855
4.275	521.028	621.441	700.175	731.666	672.192
4.277	521.922	621.609	699.456	731.75	672.586
4.279	522.899	621.257	698.93	731.716	672.868
4.281	523.451	620.813	698.464	731.432	673.065
4.283	524.116	620.449	698.143	731.031	673.455
4.285	524.638	619.641	697.694	730.967	674.049
4.287	525.288	619.066	697.226	730.693	674.502
4.289	525.889	618.759	696.836	730.428	674.79
4.291	526.409	618.694	696.695	730.189	675.057
4.293	526.819	618.667	696.603	729.958	675.522
4.295	527.073	618.868	696.825	729.691	675.988
4.297	526.962	619.279	696.888	729.334	676.378
4.299	526.855	619.594	696.745	729.277	676.366
4.301	526.827	619.962	696.434	729.714	676.714
4.303	526.56	620.069	696.138	729.902	676.715
4.305	526.148	620.475	695.811	729.772	676.699
4.307	525.658	620.641	695.39	729.501	676.624
4.309	525.187	620.861	695.435	729.497	676.72
4.311	524.939	620.766	695.519	729.588	676.768
4.313	524.855	621.016	695.559	729.489	676.821
4.315	524.842	621.484	695.188	729.476	677.205
4.317	524.739	621.988	694.721	729.307	677.476
4.319	524.328	622.359	694.173	729.286	677.798
4.321	523.98	622.715	693.723	729.224	677.733
4.323	523.362	623.142	693.263	729.352	677.774
4.325	522.57	623.223	693.05	729.64	677.855
4.327	522.199	623.401	693.052	729.674	677.897
4.329	521.499	623.68	692.669	729.785	677.945
4.331	520.489	623.916	692.108	730.023	677.61
4.333	519.817	623.87	691.444	729.935	677.145
4.335	519.467	623.705	690.826	729.956	676.663
4.337	519.377	623.227	690.455	730.086	676.425
4.339	519.057	622.935	690.339	730.4	675.956
4.341	518.623	622.891	690.127	730.77	675.434
4.343	518.14	622.758	690.01	730.938	674.731
4.345	517.898	622.833	689.954	730.981	674.331
4.347	517.596	622.99	689.868	730.997	673.628
4.349	516.948	623.172	689.794	730.969	672.671
4.351	516.485	623.373	689.443	730.926	672.257
4.353	515.754	623.822	689.084	731.152	671.578
4.355	514.926	624.104	688.907	730.985	671.253
4.357	513.997	624.591	688.531	731.502	671.2
4.359	512.999	625.088	688.343	731.853	670.965
4.361	511.753	625.447	688.356	732.712	670.576
4.363	510.622	625.758	688.349	733.309	670.36
4.365	509.682	626.058	688.163	733.952	670.221
4.367	509.056	626.167	688.279	734.55	669.913
4.369	508.238	626.234	688.285	734.654	669.661
4.371	507.639	625.897	688.26	735.145	669.673
4.373	507.118	625.674	688.086	735.363	669.795
4.375	506.642	625.545	688.077	735.735	669.546
4.377	506.219	625.541	687.886	735.953	669.35
4.379	505.521	625.635	687.475	736.396	669.316
4.381	504.779	625.562	687.424	736.394	669.246
4.383	503.854	625.37	687.267	736.571	669.327
4.385	503.034	625.362	686.806	736.802	669.266
4.387	502.36	625.375	686.804	737.053	669.14
4.389	502.034	625.532	687.089	737.239	669.521
4.391	501.732	625.511	687.571	737.748	669.98
4.393	501.47	625.888	687.774	738.339	670.072
4.395	501.329	626.283	687.985	738.93	669.719
4.397	501.163	626.529	688.118	739.129	668.991
4.399	500.831	626.724	688.458	739.393	668.265
4.401	500.42	627.096	688.424	739.969	667.69
4.403	500.044	627.591	688.176	740.774	667.383
4.405	499.937	627.975	688.133	741.386	667.012
4.407	499.832	628.326	687.901	742.468	666.99
4.409	499.848	628.861	687.676	743.413	667.233
4.411	499.748	629.422	687.151	744.369	667.481
4.413	499.728	629.91	686.695	745.092	667.364
4.415	499.454	630.456	686.092	745.67	667.369
4.417	498.902	631.016	685.4	745.929	667.263
4.419	498.672	631.648	684.809	746.449	667.057
4.421	498.56	632.105	684.14	746.979	667.002
4.423	498.393	632.231	683.664	747.755	666.857
4.425	498.534	632.223	683.255	748.441	666.895
4.427	498.856	632.317	682.911	749.141	666.851
4.429	498.889	632.357	682.746	749.836	666.731
4.431	498.931	632.582	682.503	750.436	666.171
4.433	498.738	632.722	682.697	751.066	665.606
4.435	498.455	632.623	682.5	751.596	665.413
4.437	498.659	632.55	681.924	752.65	665.002
4.439	498.778	632.708	681.328	753.719	664.517
4.441	498.684	632.958	681.333	754.474	664.236
4.443	498.551	633.512	680.979	755.328	663.632
4.445	498.311	633.78	680.646	755.777	662.904
4.447	498.183	633.608	680.253	756.013	662.088
4.449	497.896	633.184	679.956	756.389	661.247
4.451	497.524	633.224	679.657	757.133	660.301
4.453	497.598	633.237	679.416	757.785	659.304
4.455	497.677	633.344	679.082	758.482	658.162
4.457	497.605	633.218	678.769	759.224	657.431
4.459	497.643	633.106	678.458	759.923	656.471
4.461	497.811	632.859	678.371	760.708	655.473
4.463	498.05	632.941	678.682	761.449	654.446
4.465	497.979	633.175	678.918	762.203	653.466
4.467	498.163	632.969	679.091	762.727	652.526
4.469	497.97	633.099	679.147	763.403	651.737
4.471	497.972	632.937	679.067	764.293	650.879
4.473	497.995	632.927	678.912	765.202	650.096
4.475	498.124	632.985	678.955	766.019	649.439
4.477	498.325	633.022	679.188	766.704	648.437
4.479	498.513	633.181	679.293	767.472	647.641
4.481	498.83	633.291	679.381	768.169	646.549
4.483	499.138	633.426	679.454	768.673	646.014
4.485	499.538	633.108	679.536	769.493	645.384
4.487	499.811	632.852	679.669	770.208	644.621
4.489	499.698	632.625	679.866	771.122	643.959
4.491	499.909	632.418	680.115	771.987	643.509
4.493	500.085	632.187	680.314	772.878	642.721
[truncated: 17,503 more rows]

## Sheet: Figure 5A
Time (ns)	RMSD in Angstroms (system with lipids)	RMSD in Angstroms (system without lipids)
0.01	0	0
0.02	1.639	2.623
0.03	1.5838	2.607
0.04	1.6689	2.5844
0.05	1.6176	2.6226
0.06	1.6229	2.6115
0.07	1.6489	2.6138
0.08	1.6545	2.6343
0.09	1.6352	2.6142
0.1	1.6743	2.6567
0.11	1.6742	2.6938
0.12	1.6579	2.6565
0.13	1.6587	2.6766
0.14	1.6736	2.6566
0.15	1.7152	2.6608
0.16	1.6804	2.6017
0.17	1.671	2.6288
0.18	1.6787	2.6263
0.19	1.7001	2.6662
0.2	1.7138	2.6699
0.21	1.6942	2.6484
0.22	1.739	2.6848
0.23	1.7114	2.668
0.24	1.7407	2.6915
0.25	1.7751	2.699
0.26	1.7066	2.7121
0.27	1.6648	2.7326
0.28	1.6605	2.7599
0.29	1.6356	2.7466
0.3	1.6353	2.7361
0.31	1.6477	2.6989
0.32	1.6775	2.7053
0.33	1.7001	2.6641
0.34	1.7064	2.7054
0.35	1.6867	2.6706
0.36	1.7044	2.643
0.37	1.6844	2.6713
0.38	1.6531	2.6805
0.39	1.6622	2.7115
0.4	1.6987	2.7014
0.41	1.6733	2.7284
0.42	1.6922	2.729
0.43	1.659	2.6909
0.44	1.7085	2.672
0.45	1.6963	2.6376
0.46	1.6861	2.694
0.47	1.6954	2.6486
0.48	1.6994	2.6411
0.49	1.7171	2.6537
0.5	1.6439	2.6642
0.51	1.721	2.6894
0.52	1.6992	2.6965
0.53	1.6902	2.7041
0.54	1.6971	2.7493
0.55	1.6745	2.7258
0.56	1.6914	2.7647
0.57	1.7181	2.7568
0.58	1.6839	2.7518
0.59	1.7256	2.7313
0.6	1.6868	2.7406
0.61	1.6992	2.7557
0.62	1.6495	2.7071
0.63	1.6947	2.6832
0.64	1.7066	2.673
0.65	1.7116	2.684
0.66	1.7174	2.6181
0.67	1.7143	2.6934
0.68	1.7146	2.7312
0.69	1.7091	2.7039
0.7	1.6997	2.7255
0.71	1.7205	2.7612
0.72	1.7374	2.7209
0.73	1.7575	2.6488
0.74	1.7468	2.6568
0.75	1.7101	2.6412
0.76	1.6987	2.6749
0.77	1.6929	2.6511
0.78	1.7095	2.6746
0.79	1.6559	2.6824
0.8	1.6924	2.6594
0.81	1.6671	2.6103
0.82	1.6626	2.655
0.83	1.7157	2.636
0.84	1.7081	2.6435
0.85	1.7531	2.6597
0.86	1.7352	2.685
0.87	1.716	2.6851
0.88	1.6961	2.7158
0.89	1.706	2.7138
0.9	1.7218	2.737
0.91	1.7136	2.7654
0.92	1.7816	2.8089
0.93	1.7114	2.8145
0.94	1.7093	2.8146
0.95	1.7266	2.8403
0.96	1.6981	2.8381
0.97	1.7096	2.9187
0.98	1.73	2.8887
0.99	1.752	2.8028
1	1.7037	2.8358
1.01	1.7243	2.9054
1.02	1.7141	2.8353
1.03	1.7213	2.8233
1.04	1.757	2.8626
1.05	1.7218	2.8977
1.06	1.7341	2.8782
1.07	1.6927	2.8304
1.08	1.7341	2.8513
1.09	1.7037	2.8281
1.1	1.7276	2.8202
1.11	1.7279	2.8719
1.12	1.6819	2.8958
1.13	1.6902	2.8862
1.14	1.6558	2.8939
1.15	1.6623	2.8191
1.16	1.7042	2.8805
1.17	1.7433	2.8948
1.18	1.655	2.965
1.19	1.7018	2.884
1.2	1.7069	2.8724
1.21	1.715	2.9037
1.22	1.7425	2.8858
1.23	1.7458	2.8615
1.24	1.7665	2.8551
1.25	1.7581	2.8329
1.26	1.7185	2.861
1.27	1.6946	2.8695
1.28	1.7106	2.8808
1.29	1.7062	2.8318
1.3	1.687	2.8754
1.31	1.7067	2.8974
1.32	1.7441	2.9034
1.33	1.7325	2.9298
1.34	1.7529	2.947
1.35	1.7471	2.9158
1.36	1.7162	2.8822
1.37	1.7088	2.9377
1.38	1.6844	2.9575
1.39	1.6764	2.931
1.4	1.6856	2.8999
1.41	1.6971	2.8919
1.42	1.6782	2.8828
1.43	1.6896	2.9233
1.44	1.6712	2.9707
1.45	1.7007	2.9131
1.46	1.7332	2.8997
1.47	1.6914	2.942
1.48	1.7201	2.9069
1.49	1.7177	2.8987
1.5	1.6835	2.8444
1.51	1.6862	2.8156
1.52	1.6793	2.9292
1.53	1.6956	2.9346
1.54	1.7181	2.8502
1.55	1.7206	2.8899
1.56	1.7138	2.823
1.57	1.7247	2.8783
1.58	1.7254	2.8548
1.59	1.726	2.8663
1.6	1.7068	2.8739
1.61	1.6707	2.8111
1.62	1.7158	2.8488
1.63	1.7368	2.8345
1.64	1.7765	2.8528
1.65	1.7461	2.9228
1.66	1.7242	2.8855
1.67	1.7245	2.8611
1.68	1.7246	2.9255
1.69	1.7316	2.8794
1.7	1.7656	2.856
1.71	1.717	2.836
1.72	1.7531	2.8537
1.73	1.7171	2.8662
1.74	1.7546	2.9365
1.75	1.7396	2.872
1.76	1.71	2.8655
1.77	1.7012	2.8699
1.78	1.6972	2.8433
1.79	1.6526	2.9433
1.8	1.6924	2.8894
1.81	1.6798	2.8757
1.82	1.6425	2.8308
1.83	1.6452	2.8378
1.84	1.6316	2.8527
1.85	1.6636	2.9308
1.86	1.6852	2.8769
1.87	1.6282	2.9258
1.88	1.6536	2.9047
1.89	1.6582	2.9382
1.9	1.6223	2.9097
1.91	1.633	2.8835
1.92	1.646	2.8524
1.93	1.6381	2.9297
1.94	1.7178	2.9759
1.95	1.7236	2.9399
1.96	1.6902	2.9167
1.97	1.6375	2.8335
1.98	1.6293	2.8268
1.99	1.6265	2.8249
2	1.6267	2.8315
2.01	1.6266	2.8783
2.02	1.6185	2.877
2.03	1.6333	2.8771
2.04	1.6463	2.884
2.05	1.6621	2.8796
2.06	1.6318	2.9058
2.07	1.6325	2.9341
2.08	1.6715	2.939
2.09	1.6784	2.9032
2.1	1.6842	2.9467
2.11	1.6681	2.9476
2.12	1.6847	2.9228
2.13	1.6769	2.9723
2.14	1.7043	2.9979
2.15	1.7039	2.9649
2.16	1.7222	2.9697
2.17	1.7194	2.9241
2.18	1.7203	2.9073
2.19	1.6941	2.9106
2.2	1.6722	2.9015
2.21	1.6836	2.8727
2.22	1.6989	2.8379
2.23	1.693	2.8738
2.24	1.6822	2.8926
2.25	1.6883	2.9402
2.26	1.7002	2.9125
2.27	1.6936	2.9153
2.28	1.7149	2.8761
2.29	1.67	2.9454
2.3	1.7356	2.9224
2.31	1.7318	2.9269
2.32	1.7183	2.9001
2.33	1.7895	2.9412
2.34	1.7616	2.9385
2.35	1.7752	2.9473
2.36	1.7947	3.018
2.37	1.7373	2.9777
2.38	1.7208	2.9868
2.39	1.7498	2.9247
2.4	1.8449	2.9436
2.41	1.7969	2.8917
2.42	1.7937	2.8585
2.43	1.7541	2.8918
2.44	1.8029	2.8911
2.45	1.7814	2.8906
2.46	1.7796	2.8676
2.47	1.828	2.8772
2.48	1.8427	2.9424
2.49	1.7771	2.8932
2.5	1.7867	2.919
2.51	1.7695	2.9623
2.52	1.7951	2.9398
2.53	1.7742	2.9394
2.54	1.775	2.9395
2.55	1.779	2.9094
2.56	1.8006	2.9015
2.57	1.8143	2.9868
2.58	1.7763	2.9482
2.59	1.7464	2.9855
2.6	1.7751	3.0309
2.61	1.7758	2.9682
2.62	1.729	2.9491
2.63	1.7905	2.9705
2.64	1.7434	2.9788
2.65	1.7147	3.0036
2.66	1.7615	2.9747
2.67	1.7567	2.9968
2.68	1.7942	2.9628
2.69	1.7616	2.9945
2.7	1.7551	3.0082
2.71	1.7732	3.0645
2.72	1.8006	3.0751
2.73	1.8322	3.1014
2.74	1.8079	3.0775
2.75	1.7429	3.0863
2.76	1.8321	3.0935
2.77	1.7875	3.0769
2.78	1.7586	3.0808
2.79	1.7731	3.0786
2.8	1.8128	3.0655
2.81	1.7776	3.1024
2.82	1.7707	3.0737
2.83	1.7715	3.0178
2.84	1.8356	3.031
2.85	1.8308	3.0625
2.86	1.8383	3.0415
2.87	1.8662	3.0371
2.88	1.8606	3.055
2.89	1.8609	3.0588
2.9	1.8003	3.042
2.91	1.8148	3.033
2.92	1.8494	3.0896
2.93	1.8046	3.0768
2.94	1.8276	3.0891
2.95	1.8101	3.0941
2.96	1.7896	3.1366
2.97	1.8255	3.1051
2.98	1.8026	3.0772
2.99	1.7609	3.1632
3	1.7544	3.1498
3.01	1.808	3.103
3.02	1.7859	3.2018
3.03	1.8057	3.0936
3.04	1.8261	3.1304
3.05	1.8089	3.0939
3.06	1.7649	3.1907
3.07	1.7928	3.1186
3.08	1.7724	3.1266
3.09	1.7923	3.1779
3.1	1.8033	3.1427
3.11	1.7616	3.1144
3.12	1.8039	3.0844
3.13	1.8492	3.1385
3.14	1.796	3.0509
3.15	1.813	2.9875
3.16	1.786	3.0421
3.17	1.8103	3.045
3.18	1.7865	3.0288
3.19	1.8126	3.1203
3.2	1.7729	3.1257
3.21	1.794	3.0984
3.22	1.8103	3.0794
3.23	1.7747	3.1223
3.24	1.8242	3.0813
3.25	1.8482	3.0541
3.26	1.9086	3.0597
3.27	1.8382	3.1106
3.28	1.8145	3.094
3.29	1.8353	3.1351
3.3	1.8388	3.0592
3.31	1.8667	3.1152
3.32	1.8814	3.1804
3.33	1.8579	3.1834
3.34	1.8521	3.1955
3.35	1.8073	3.1615
3.36	1.7895	3.143
3.37	1.8404	3.1313
3.38	1.8005	3.1263
3.39	1.7883	3.1361
3.4	1.8076	3.1762
3.41	1.7921	3.1983
3.42	1.7926	3.1788
3.43	1.7927	3.208
3.44	1.8353	3.1977
3.45	1.8218	3.2341
3.46	1.8157	3.1844
3.47	1.8098	3.1959
3.48	1.7846	3.1795
3.49	1.8041	3.209
3.5	1.7895	3.1998
3.51	1.7982	3.1911
3.52	1.779	3.2874
3.53	1.7759	3.2433
3.54	1.7402	3.2658
3.55	1.7469	3.2695
3.56	1.7416	3.2673
3.57	1.8008	3.2272
3.58	1.8163	3.261
3.59	1.8688	3.2239
3.6	1.8292	3.2326
3.61	1.7978	3.2387
3.62	1.8061	3.2339
3.63	1.8378	3.2047
3.64	1.8609	3.2038
3.65	1.8459	3.2835
3.66	1.8297	3.3244
3.67	1.8422	3.2603
3.68	1.7949	3.2756
3.69	1.8358	3.2931
3.7	1.8503	3.2872
3.71	1.8331	3.2835
3.72	1.8468	3.2826
3.73	1.8312	3.3082
3.74	1.8318	3.2994
3.75	1.8921	3.3242
3.76	1.849	3.3725
3.77	1.8177	3.3177
3.78	1.8683	3.3942
3.79	1.8682	3.3619
3.8	1.8618	3.3537
3.81	1.8594	3.3777
3.82	1.8711	3.3005
3.83	1.8659	3.2791
3.84	1.8349	3.2954
3.85	1.8473	3.3
3.86	1.836	3.3139
3.87	1.8271	3.3023
3.88	1.8589	3.3285
3.89	1.867	3.3032
3.9	1.8168	3.292
3.91	1.9061	3.3066
3.92	1.8665	3.3237
3.93	1.8541	3.3349
3.94	1.8808	3.3177
3.95	1.8944	3.2972
3.96	1.9103	3.2449
3.97	1.9069	3.2769
3.98	1.9051	3.2964
3.99	1.9163	3.3595
4	1.9236	3.4047
4.01	1.9708	3.4271
4.02	1.9345	3.4196
4.03	1.9302	3.3788
4.04	1.9537	3.3735
4.05	1.9463	3.3753
4.06	1.929	3.3784
4.07	1.903	3.3878
4.08	1.913	3.3879
4.09	1.9223	3.3672
4.1	1.9203	3.3278
4.11	1.9699	3.3641
4.12	2.0073	3.3461
4.13	1.9981	3.3279
4.14	1.9969	3.3705
4.15	1.9536	3.4032
4.16	1.9772	3.3518
4.17	1.9518	3.323
4.18	1.9582	3.3435
4.19	1.9656	3.3953
4.2	1.9349	3.357
4.21	1.8964	3.4231
4.22	1.9539	3.4265
4.23	1.9294	3.4559
4.24	1.9299	3.4338
4.25	1.8932	3.4633
4.26	1.9205	3.4385
4.27	1.9426	3.5059
4.28	1.9288	3.5029
4.29	1.9833	3.4448
4.3	1.9567	3.4623
4.31	1.9942	3.5012
4.32	1.9802	3.4964
4.33	1.9753	3.5381
4.34	1.9519	3.559
4.35	1.9858	3.4502
4.36	1.9834	3.5035
4.37	1.944	3.4948
4.38	1.9775	3.5431
4.39	2.0014	3.5137
4.4	2.0075	3.5581
4.41	2.0164	3.5744
4.42	1.9703	3.5877
4.43	1.9599	3.5401
4.44	1.9636	3.5945
4.45	1.9717	3.5661
4.46	1.9578	3.5976
4.47	1.8981	3.6422
4.48	1.9218	3.5933
4.49	1.8922	3.5866
4.5	1.8806	3.6578
4.51	1.905	3.643
4.52	1.9074	3.5975
4.53	1.9285	3.5859
4.54	1.9629	3.525
4.55	1.947	3.5066
4.56	1.9508	3.4764
4.57	2.0033	3.5076
4.58	1.9655	3.5177
4.59	1.9475	3.5171
4.6	1.9148	3.5761
4.61	1.974	3.5483
4.62	1.9977	3.4954
4.63	2.0045	3.5388
4.64	2.0486	3.5403
4.65	2.0097	3.5052
4.66	2.0019	3.4724
4.67	1.9858	3.4634
4.68	2.0062	3.4779
4.69	1.9821	3.4024
4.7	1.9825	3.3768
4.71	2.021	3.4319
4.72	2.0378	3.3706
4.73	2.0594	3.3423
4.74	2.0436	3.3373
4.75	2.0139	3.323
4.76	2.0444	3.342
4.77	2.0035	3.3874
4.78	1.9995	3.408
4.79	1.9919	3.4562
4.8	1.9879	3.4025
4.81	2.0164	3.4387
4.82	2.0169	3.4851
4.83	2.0418	3.4655
4.84	2.0471	3.434
4.85	2.0496	3.4237
4.86	2.0776	3.412
4.87	2.0717	3.4803
4.88	2.1064	3.4622
4.89	2.0828	3.4548
4.9	2.0419	3.4413
4.91	2.0462	3.3877
4.92	2.0416	3.3741
4.93	2.0504	3.391
4.94	2.0282	3.4097
4.95	2.007	3.4073
4.96	2.0516	3.4282
4.97	2.0637	3.3738
4.98	2.0877	3.3874
4.99	2.098	3.4302
5	2.0855	3.3469
5.01	2.12	3.3941
5.02	2.0956	3.4498
5.03	2.1223	3.4527
5.04	2.0836	3.486
5.05	2.088	3.5247
5.06	2.088	3.4738
5.07	2.0996	3.4324
5.08	2.0419	3.4317
5.09	2.0985	3.4273
5.1	2.1102	3.4425
5.11	2.1018	3.4867
5.12	2.064	3.5158
5.13	2.056	3.536
5.14	2.0493	3.5263
5.15	2.0449	3.5058
5.16	2.046	3.4762
5.17	2.0481	3.4966
5.18	1.9983	3.51
5.19	2.0401	3.5116
5.2	2.0487	3.5008
5.21	2.0344	3.4609
5.22	2.0261	3.5077
5.23	1.9672	3.5491
5.24	2.0332	3.5229
5.25	2.0333	3.5624
5.26	2.0039	3.5693
5.27	2.0438	3.5403
5.28	2.0643	3.614
5.29	2.0619	3.6128
5.3	2.0632	3.5741
5.31	2.0565	3.602
5.32	2.0443	3.6186
5.33	2.0927	3.6313
5.34	2.0569	3.6275
5.35	2.0121	3.6044
5.36	2.0347	3.5844
5.37	2.0197	3.5675
5.38	2.094	3.5763
5.39	2.0401	3.5492
5.4	2.0473	3.5842
5.41	2.0549	3.532
5.42	2.0385	3.6172
5.43	2.0304	3.673
5.44	2.0182	3.6399
5.45	2.0922	3.5533
5.46	2.1011	3.6049
5.47	2.0782	3.6121
5.48	2.0771	3.6023
5.49	2.1097	3.6191
5.5	2.1269	3.733
5.51	2.1387	3.6275
5.52	2.1112	3.6682
5.53	2.1091	3.7092
5.54	2.0899	3.6073
5.55	2.1489	3.619
5.56	2.1365	3.6638
5.57	2.1436	3.6724
5.58	2.1108	3.6386
5.59	2.1044	3.6394
5.6	2.0708	3.6052
5.61	2.0777	3.6339
5.62	2.0466	3.6736
5.63	2.0229	3.6253
5.64	1.9565	3.6673
5.65	2.0368	3.6363
5.66	2.0943	3.5662
5.67	2.1169	3.671
5.68	2.0911	3.6016
5.69	2.0774	3.6439
5.7	2.0536	3.6451
5.71	2.0755	3.6817
5.72	2.1186	3.6432
5.73	2.1068	3.6567
5.74	2.1116	3.7204
5.75	2.1293	3.7121
5.76	2.1253	3.6548
5.77	2.0867	3.647
5.78	2.1188	3.6717
5.79	2.1192	3.6796
5.8	2.1438	3.6622
5.81	2.1652	3.6746
5.82	2.1244	3.6414
5.83	2.1459	3.6285
5.84	2.082	3.5729
5.85	2.1121	3.5938
5.86	2.1094	3.6054
5.87	2.1441	3.5787
5.88	2.164	3.5974
5.89	2.1839	3.5743
5.9	2.1927	3.6243
5.91	2.1224	3.5818
5.92	2.1544	3.6089
5.93	2.1733	3.6453
5.94	2.2038	3.6711
5.95	2.1739	3.643
5.96	2.1477	3.6288
5.97	2.1517	3.6573
5.98	2.1692	3.6635
5.99	2.1674	3.6385
6	2.1583	3.7165
6.01	2.137	3.6388
6.02	2.089	3.6884
6.03	2.108	3.6476
6.04	2.135	3.6319
6.05	2.1282	3.6461
6.06	2.127	3.6399
6.07	2.1094	3.7195
6.08	2.0679	3.7752
6.09	2.0665	3.6683
6.1	2.0101	3.6669
6.11	2.0296	3.68
6.12	2.0275	3.6236
6.13	2.052	3.6855
6.14	2.0394	3.7151
6.15	2.0282	3.6976
6.16	2.0319	3.7941
6.17	1.9877	3.751
6.18	2.021	3.6818
6.19	1.9856	3.6638
6.2	2.0185	3.6749
6.21	2.0234	3.5946
6.22	2.0498	3.6391
6.23	2.016	3.6527
6.24	2.014	3.6539
6.25	2.0411	3.6405
6.26	2.0709	3.6358
6.27	2.0695	3.5866
6.28	2.0443	3.6058
6.29	2.1117	3.5464
6.3	2.1234	3.6505
6.31	2.1162	3.6419
6.32	2.0894	3.648
6.33	2.1209	3.6362
6.34	2.1351	3.6179
6.35	2.0699	3.6389
6.36	2.1077	3.6257
6.37	2.128	3.6879
6.38	2.1009	3.6206
6.39	2.104	3.6278
6.4	2.0878	3.633
6.41	2.1226	3.6575
6.42	2.18	3.5671
6.43	2.1749	3.7105
6.44	2.1592	3.7145
6.45	2.1522	3.6705
6.46	2.1341	3.6958
6.47	2.1166	3.6276
6.48	2.1132	3.6386
6.49	2.1353	3.6517
6.5	2.1439	3.6806
6.51	2.1408	3.6399
6.52	2.1341	3.629
6.53	2.1246	3.6266
6.54	2.1559	3.6332
6.55	2.1438	3.6545
6.56	2.1456	3.7027
6.57	2.0999	3.6687
6.58	2.1567	3.6514
6.59	2.1175	3.6085
6.6	2.0746	3.6326
6.61	2.0331	3.6315
6.62	2.1061	3.6996
6.63	2.15	3.7221
6.64	2.1475	3.6845
6.65	2.1542	3.6824
6.66	2.1581	3.6254
6.67	2.1196	3.6506
6.68	2.104	3.6772
6.69	2.077	3.6731
6.7	2.1059	3.6888
6.71	2.0962	3.6311
6.72	2.1289	3.6374
6.73	2.1213	3.6191
6.74	2.0947	3.5777
6.75	2.1318	3.5626
6.76	2.1357	3.5963
6.77	2.1036	3.6091
6.78	2.1108	3.6443
6.79	2.118	3.6305
6.8	2.1621	3.7
6.81	2.1818	3.6929
6.82	2.1471	3.6725
6.83	2.0897	3.7087
6.84	2.1177	3.6968
6.85	2.1093	3.7139
6.86	2.1087	3.6984
6.87	2.082	3.6353
6.88	2.0858	3.6733
6.89	2.0809	3.6278
6.9	2.1156	3.6112
6.91	2.098	3.6617
6.92	2.1388	3.6128
6.93	2.0996	3.661
6.94	2.1381	3.6926
6.95	2.1578	3.7022
6.96	2.1756	3.6358
6.97	2.1748	3.6693
6.98	2.1573	3.6557
6.99	2.2102	3.6916
7	2.2037	3.6903
7.01	2.217	3.6912
7.02	2.2077	3.6886
7.03	2.1882	3.7484
7.04	2.2073	3.7225
7.05	2.194	3.7083
7.06	2.148	3.6916
7.07	2.1891	3.6806
7.08	2.2074	3.6934
7.09	2.1843	3.6251
7.1	2.1446	3.6525
7.11	2.1309	3.6649
7.12	2.1292	3.7058
7.13	2.1405	3.7243
7.14	2.1415	3.6765
7.15	2.1838	3.7088
7.16	2.1369	3.7633
7.17	2.1319	3.778
7.18	2.1148	3.7219
7.19	2.1362	3.7642
7.2	2.1863	3.796
7.21	2.1577	3.7508
7.22	2.1642	3.7497
7.23	2.1523	3.7304
7.24	2.12	3.7266
7.25	2.1243	3.7168
7.26	2.1817	3.7447
7.27	2.1703	3.789
7.28	2.1755	3.725
7.29	2.1537	3.6862
7.3	2.188	3.6822
7.31	2.1334	3.743
7.32	2.1202	3.793
7.33	2.0978	3.7641
7.34	2.1	3.7605
7.35	2.0969	3.7074
7.36	2.0843	3.7323
7.37	2.0894	3.69
7.38	2.1158	3.6836
7.39	2.0883	3.6528
7.4	2.0666	3.6161
7.41	2.056	3.6806
7.42	2.1045	3.6926
7.43	2.1239	3.705
7.44	2.0905	3.6849
7.45	2.0785	3.6373
7.46	2.0833	3.662
7.47	2.0618	3.6863
7.48	2.1172	3.6594
7.49	2.0998	3.6335
7.5	2.132	3.556
7.51	2.1187	3.5818
7.52	2.036	3.6129
7.53	2.0177	3.6407
7.54	2.052	3.6015
7.55	2.0835	3.7209
7.56	2.0642	3.6768
7.57	2.0591	3.659
7.58	2.0753	3.6293
7.59	2.0905	3.692
7.6	2.0658	3.6805
7.61	2.0989	3.6801
7.62	2.0901	3.652
7.63	2.0724	3.7136
7.64	2.1103	3.6688
7.65	2.1297	3.7565
7.66	2.1527	3.7113
7.67	2.15	3.6866
7.68	2.1881	3.7104
7.69	2.1918	3.6871
7.7	2.1441	3.7049
7.71	2.1663	3.7548
7.72	2.2086	3.7252
7.73	2.1793	3.6863
7.74	2.1814	3.6583
7.75	2.2027	3.6003
7.76	2.1962	3.6037
7.77	2.1802	3.5599
7.78	2.1828	3.6257
7.79	2.197	3.6687
7.8	2.2219	3.6064
7.81	2.2201	3.7074
7.82	2.2513	3.7904
7.83	2.2164	3.7674
7.84	2.1931	3.7295
7.85	2.1447	3.6706
7.86	2.1172	3.6916
7.87	2.1154	3.7226
7.88	2.0979	3.7473
7.89	2.0816	3.6885
7.9	2.1535	3.6383
7.91	2.128	3.633
7.92	2.0725	3.6486
7.93	2.0487	3.6883
7.94	2.0774	3.674
7.95	2.1069	3.6175
7.96	2.1522	3.6552
7.97	2.1494	3.6388
7.98	2.1875	3.6511
7.99	2.1763	3.6318
8	2.1835	3.602
8.01	2.2311	3.7159
8.02	2.2329	3.7036
8.03	2.2119	3.7239
8.04	2.2523	3.6864
8.05	2.2915	3.7375
8.06	2.2771	3.7018
8.07	2.2969	3.6966
8.08	2.2544	3.6985
8.09	2.2593	3.7067
8.1	2.3126	3.7409
8.11	2.2445	3.748
8.12	2.2575	3.7166
8.13	2.2371	3.6835
8.14	2.22	3.7462
8.15	2.1659	3.8101
8.16	2.146	3.8083
8.17	2.1636	3.8338
8.18	2.1047	3.8264
8.19	2.1404	3.8431
8.2	2.1287	3.7576
8.21	2.1589	3.7596
8.22	2.1032	3.7438
8.23	2.1358	3.7036
8.24	2.1581	3.7465
8.25	2.1441	3.7483
8.26	2.116	3.7716
8.27	2.1611	3.709
8.28	2.1616	3.7159
8.29	2.1479	3.7494
8.3	2.1335	3.7595
8.31	2.1308	3.7752
8.32	2.1496	3.7925
8.33	2.0794	3.7584
8.34	2.1331	3.7158
8.35	2.1075	3.6997
8.36	2.1507	3.7802
8.37	2.1261	3.815
8.38	2.0895	3.7551
8.39	2.0966	3.8053
8.4	2.12	3.7527
8.41	2.1597	3.7456
8.42	2.1554	3.7337
8.43	2.1522	3.7538
8.44	2.1532	3.8051
8.45	2.1442	3.7389
8.46	2.1835	3.7375
8.47	2.1702	3.7341
8.48	2.2052	3.727
8.49	2.1916	3.7993
8.5	2.1869	3.8004
8.51	2.1575	3.76
8.52	2.1233	3.7912
8.53	2.1052	3.8239
8.54	2.0905	3.7699
8.55	2.1187	3.8528
8.56	2.1673	3.833
8.57	2.1505	3.8506
8.58	2.2031	3.8957
8.59	2.224	3.8524
8.6	2.216	3.8128
8.61	2.2283	3.8864
8.62	2.2413	3.8899
8.63	2.2364	3.947
8.64	2.2141	3.939
8.65	2.1707	3.9219
8.66	2.1214	3.9135
8.67	2.1455	3.9514
8.68	2.1127	3.9703
8.69	2.1338	3.9517
8.7	2.1166	3.9442
8.71	2.1717	3.9494
8.72	2.109	3.9612
8.73	2.0884	3.9721
8.74	2.0827	4.0076
8.75	2.0827	4.0283
8.76	2.0504	3.9655
8.77	2.0483	3.9125
8.78	2.0335	3.9712
8.79	2.0147	4.0165
8.8	2.0073	4.0313
8.81	2.0293	3.9916
8.82	1.9849	4.0547
8.83	1.9846	4.0246
8.84	2.0153	4.0753
8.85	1.9682	4.0373
8.86	2.0362	4.0485
8.87	1.9953	4.0583
8.88	1.9854	4.0762
8.89	1.9965	4.0901
8.9	1.9759	4.1296
8.91	2.0207	4.096
8.92	2.0561	4.0774
8.93	2.0667	4.0642
8.94	2.0683	4.1057
8.95	2.0603	4.0487
8.96	2.0161	4.0395
8.97	1.9963	4.0823
8.98	2.0294	4.1044
8.99	2.0379	4.158
9	2.0265	4.1775
9.01	2.0244	4.1224
9.02	2.0061	4.1858
9.03	1.9856	4.1646
9.04	1.9657	4.134
9.05	1.9945	4.1451
9.06	1.9614	4.1116
9.07	1.9658	4.1022
9.08	1.9553	4.1238
9.09	1.9718	4.1485
9.1	1.9681	4.1991
9.11	1.9697	4.2565
9.12	1.9539	4.2032
9.13	1.9631	4.2689
9.14	1.954	4.1981
9.15	1.959	4.2372
9.16	1.9379	4.1898
9.17	1.9184	4.1894
9.18	1.937	4.2464
9.19	1.9564	4.2419
9.2	2.008	4.2168
9.21	1.9831	4.1604
9.22	1.9869	4.1441
9.23	1.9898	4.1785
9.24	1.9688	4.1682
9.25	2.0362	4.1416
9.26	2.0421	4.1274
9.27	2.0441	4.1346
9.28	2.0953	4.1185
9.29	2.0053	4.1
9.3	2.0467	4.1354
9.31	2.0301	4.12
9.32	2.0273	4.1706
9.33	2.0155	4.1821
9.34	2.0512	4.1988
9.35	2.0977	4.1437
9.36	2.053	4.2327
9.37	2.0924	4.2335
9.38	2.0786	4.2042
9.39	2.1085	4.1749
9.4	2.1289	4.1764
9.41	2.1261	4.1764
9.42	2.0963	4.1917
9.43	2.0799	4.1865
9.44	2.0267	4.1871
9.45	2.0474	4.2161
9.46	2.082	4.1908
9.47	2.1017	4.203
9.48	2.121	4.2749
9.49	2.1208	4.3028
9.5	2.094	4.2906
9.51	2.1122	4.2276
9.52	2.1069	4.3153
9.53	2.072	4.2546
9.54	2.0882	4.2724
9.55	2.0745	4.3092
9.56	2.0681	4.3028
9.57	2.1003	4.2958
9.58	2.0749	4.2659
9.59	2.1188	4.2978
9.6	2.0806	4.3213
9.61	2.1288	4.3613
9.62	2.0675	4.4016
9.63	2.0468	4.3413
9.64	2.0277	4.3923
9.65	2.0528	4.3964
9.66	2.0469	4.3618
9.67	2.0674	4.4005
9.68	2.0162	4.4159
9.69	2.0231	4.3523
9.7	2.0328	4.2931
9.71	2.0568	4.287
9.72	2.0709	4.2821
9.73	2.0536	4.2632
9.74	2.0027	4.3002
9.75	1.9952	4.2753
9.76	2.0635	4.262
9.77	2.0595	4.2968
9.78	2.0579	4.2557
9.79	2.0492	4.2334
9.8	2.0454	4.2634
9.81	2.0208	4.2827
9.82	2.0178	4.2577
9.83	1.9781	4.2075
9.84	2.0627	4.1887
9.85	2.0998	4.2222
9.86	2.1239	4.2228
9.87	2.1437	4.2178
9.88	2.1013	4.2159
9.89	2.1426	4.2264
9.9	2.2036	4.2071
9.91	2.1912	4.2375
9.92	2.1548	4.2287
9.93	2.1842	4.2542
9.94	2.1512	4.2995
9.95	2.1555	4.2538
9.96	2.1303	4.2414
9.97	2.1232	4.2782
9.98	2.0879	4.257
9.99	2.1626	4.2553
10	2.148	4.2477
10.01	2.1483	4.2078
10.02	2.1377	4.2066
10.03	2.1488	4.2625
10.04	2.1038	4.2731
10.05	2.0824	4.2175
10.06	2.1049	4.1554
10.07	2.1813	4.1923
10.08	2.157	4.2263
10.09	2.1318	4.1832
10.1	2.1553	4.2867
10.11	2.1435	4.3585
10.12	2.153	4.2948
10.13	2.1945	4.352
10.14	2.1652	4.3697
10.15	2.1363	4.2857
10.16	2.1197	4.1959
10.17	2.1375	4.2222
10.18	2.0977	4.2778
10.19	2.088	4.2721
10.2	2.0574	4.2539
10.21	2.0942	4.2495
10.22	2.1014	4.298
10.23	2.0747	4.2923
10.24	2.1238	4.1973
10.25	2.1351	4.2266
10.26	2.1679	4.2275
10.27	2.1458	4.2499
10.28	2.1886	4.2825
10.29	2.2035	4.1981
10.3	2.2094	4.2366
10.31	2.2361	4.2354
10.32	2.1821	4.2099
10.33	2.1433	4.2437
10.34	2.1484	4.2494
10.35	2.1159	4.2628
10.36	2.2083	4.2782
10.37	2.1597	4.2063
10.38	2.1949	4.2232
10.39	2.1765	4.2423
10.4	2.2022	4.3359
10.41	2.1766	4.3122
10.42	2.2033	4.3108
10.43	2.2193	4.2699
10.44	2.1402	4.2459
10.45	2.1453	4.225
10.46	2.1647	4.2305
10.47	2.1102	4.2296
10.48	2.1028	4.2456
10.49	2.1262	4.2146
10.5	2.1522	4.3043
10.51	2.1484	4.2333
10.52	2.1564	4.1792
10.53	2.1455	4.2209
10.54	2.1554	4.1999
10.55	2.1588	4.2386
10.56	2.1279	4.2106
10.57	2.1438	4.2943
10.58	2.1279	4.2771
10.59	2.1088	4.3231
10.6	2.0888	4.3162
10.61	2.1071	4.2402
10.62	2.1446	4.275
10.63	2.1627	4.3452
10.64	2.1843	4.3315
10.65	2.1975	4.3395
10.66	2.1808	4.3391
10.67	2.1777	4.3072
10.68	2.2102	4.3591
10.69	2.2256	4.3616
10.7	2.2559	4.3281
10.71	2.2369	4.3794
10.72	2.2463	4.4189
10.73	2.2545	4.3777
10.74	2.219	4.3752
10.75	2.1922	4.3033
10.76	2.1889	4.2676
10.77	2.1833	4.2435
10.78	2.1688	4.2669
10.79	2.1093	4.2635
10.8	2.1268	4.2475
10.81	2.1048	4.3025
10.82	2.1342	4.2511
10.83	2.0869	4.2846
10.84	2.055	4.256
10.85	2.0733	4.2987
10.86	2.085	4.2495
10.87	2.0939	4.2272
10.88	2.1155	4.2567
10.89	2.1269	4.2185
10.9	2.1138	4.2016
10.91	2.0391	4.2648
10.92	2.0361	4.2606
10.93	2.0528	4.2857
10.94	2.1087	4.3077
10.95	2.1028	4.3564
10.96	2.0849	4.3291
10.97	2.0721	4.3459
10.98	2.0518	4.3108
10.99	2.0561	4.3874
11	2.0485	4.331
11.01	2.0615	4.2805
11.02	2.0761	4.3041
11.03	2.0248	4.3143
11.04	2.0463	4.265
11.05	2.047	4.2662
11.06	2.0436	4.3115
11.07	2.0507	4.2732
11.08	2.0162	4.2585
11.09	1.9939	4.2973
11.1	2.0048	4.2807
11.11	1.9571	4.3419
11.12	2.0079	4.2456
11.13	1.9905	4.294
11.14	2.0059	4.2919
11.15	2.0086	4.242
11.16	2.0403	4.2832
11.17	2.0646	4.2705
11.18	2.0437	4.2467
11.19	2.0459	4.2618
11.2	2.0354	4.3204
11.21	1.9954	4.3112
11.22	2.0042	4.3017
11.23	2.0398	4.2526
11.24	1.9873	4.3163
11.25	2.0274	4.3489
11.26	1.9331	4.312
11.27	1.9607	4.3336
11.28	1.974	4.3201
11.29	1.9427	4.2703
11.3	1.9492	4.2439
11.31	1.9199	4.2386
11.32	1.9123	4.2282
11.33	1.9114	4.2588
11.34	1.9124	4.2463
11.35	1.9355	4.2708
11.36	1.8937	4.2635
11.37	1.8788	4.2967
11.38	1.8504	4.2895
11.39	1.8455	4.2108
11.4	1.875	4.239
11.41	1.8989	4.2921
11.42	1.8677	4.248
11.43	1.851	4.2451
11.44	1.8586	4.2545
11.45	1.9041	4.2567
11.46	1.9119	4.3495
11.47	1.9102	4.2521
11.48	1.9441	4.2295
11.49	1.9501	4.276
11.5	1.9317	4.3186
11.51	1.9625	4.3285
11.52	1.958	4.3819
11.53	1.9482	4.4207
11.54	1.9507	4.4321
11.55	1.9553	4.4068
11.56	1.9243	4.3733
11.57	1.9247	4.4134
11.58	1.923	4.4716
11.59	1.9605	4.361
11.6	1.9023	4.3761
11.61	1.907	4.3434
11.62	1.9168	4.337
11.63	1.9372	4.385
11.64	2.004	4.3823
11.65	2.0419	4.3999
11.66	1.9918	4.4013
11.67	1.9399	4.4094
11.68	1.9311	4.3937
11.69	1.9377	4.4487
11.7	1.9243	4.4045
11.71	1.9553	4.3941
11.72	1.9352	4.4394
11.73	1.9314	4.4853
11.74	1.9242	4.4778
11.75	1.9668	4.4404
11.76	1.9004	4.4416
11.77	1.9093	4.4548
11.78	1.9107	4.4823
11.79	1.8994	4.4035
11.8	1.9121	4.3778
11.81	1.9117	4.4164
11.82	1.9558	4.3954
11.83	1.9727	4.3378
11.84	2.0192	4.3926
11.85	2.0279	4.396
11.86	2.0129	4.4143
11.87	2.0657	4.4024
11.88	2.0441	4.4013
11.89	2.0063	4.373
11.9	1.9766	4.3758
11.91	1.9838	4.3363
11.92	1.9793	4.3552
11.93	1.9507	4.2778
11.94	1.9392	4.2811
11.95	1.9713	4.3315
11.96	1.9524	4.3066
11.97	1.9385	4.3665
11.98	1.988	4.2922
11.99	1.9676	4.3439
12	1.952	4.3423
12.01	1.9555	4.3483
12.02	1.9785	4.395
12.03	1.9789	4.4107
12.04	1.9653	4.4539
12.05	1.968	4.4642
12.06	1.969	4.544
12.07	1.9023	4.4901
12.08	1.9512	4.5486
12.09	1.9455	4.4679
12.1	1.9539	4.445
12.11	1.9276	4.4528
12.12	1.9153	4.4121
12.13	1.9867	4.4875
12.14	2.0246	4.4578
12.15	1.9604	4.4682
12.16	1.9838	4.4667
12.17	1.9854	4.4714
12.18	1.9964	4.5006
12.19	1.9722	4.4636
12.2	1.9594	4.4203
12.21	1.9937	4.446
12.22	1.9865	4.4043
12.23	1.9942	4.4636
12.24	2.0011	4.4957
12.25	1.9985	4.4331
12.26	1.9818	4.4144
12.27	1.9352	4.3766
12.28	1.9698	4.3493
12.29	1.9299	4.3031
12.3	1.937	4.3205
12.31	1.9367	4.4025
12.32	1.9091	4.3832
12.33	1.9282	4.3832
12.34	1.8987	4.3701
12.35	1.9056	4.3781
12.36	1.9069	4.3541
12.37	1.8873	4.3744
12.38	1.9043	4.3808
12.39	1.9277	4.4163
12.4	1.9667	4.4786
12.41	1.9735	4.3776
12.42	1.9783	4.4079
12.43	2.0044	4.3554
12.44	1.9546	4.3808
12.45	1.934	4.4107
12.46	1.9091	4.3342
12.47	1.9333	4.3293
12.48	1.9585	4.3416
12.49	1.9837	4.3431
12.5	1.9976	4.2976
12.51	1.9802	4.2591
12.52	1.9316	4.2555
12.53	1.96	4.368
12.54	1.9683	4.34
12.55	1.9876	4.4017
12.56	1.9477	4.396
12.57	1.9553	4.3832
12.58	1.9843	4.3703
12.59	1.9459	4.3152
12.6	1.9779	4.3062
12.61	1.9259	4.311
12.62	1.9307	4.3492
12.63	1.9262	4.3358
12.64	1.9423	4.355
12.65	1.9697	4.3765
12.66	2.0252	4.4328
12.67	2.0067	4.4347
12.68	2.0514	4.4664
12.69	2.0016	4.4593
12.7	1.986	4.3935
12.71	1.9811	4.4317
12.72	2.0522	4.437
12.73	2.0163	4.4521
12.74	2.0043	4.5749
12.75	2.016	4.5287
12.76	2.0159	4.5269
12.77	1.9759	4.49
12.78	1.9451	4.5086
12.79	1.9421	4.5031
12.8	1.966	4.5307
12.81	1.9168	4.4852
12.82	2.0016	4.5191
12.83	1.9658	4.5009
12.84	1.9458	4.5328
12.85	1.8946	4.5356
12.86	1.9434	4.5205
12.87	1.941	4.5074
12.88	1.9194	4.4426
12.89	1.9031	4.4234
12.9	1.8697	4.4107
12.91	1.9012	4.454
12.92	1.9725	4.4639
12.93	1.9764	4.4321
12.94	1.9657	4.4006
12.95	1.9578	4.4218
12.96	1.9306	4.5026
12.97	1.9838	4.5695
12.98	2.0091	4.5587
12.99	1.9754	4.5623
13	1.9973	4.5376
13.01	2.032	4.5738
13.02	2.0002	4.499
13.03	2.0009	4.5042
13.04	2.0198	4.4985
13.05	2.0276	4.4962
13.06	2.0587	4.5213
13.07	2.0398	4.4382
13.08	1.9808	4.4343
13.09	1.9625	4.4303
13.1	2.0257	4.4403
13.11	1.9874	4.4011
13.12	1.9798	4.3797
13.13	2.0026	4.4317
13.14	2.059	4.3731
13.15	2.0364	4.4144
13.16	2.0448	4.3792
13.17	2.0928	4.4085
13.18	2.1071	4.4398
13.19	2.0788	4.4384
13.2	2.052	4.4525
13.21	2.0418	4.4219
13.22	2.0501	4.3909
13.23	2.067	4.469
13.24	2.0585	4.5421
13.25	2.095	4.4993
13.26	2.1021	4.4295
13.27	2.073	4.4448
13.28	2.0426	4.4592
13.29	2.0693	4.5134
13.3	2.0344	4.4953
13.31	2.0605	4.4203
13.32	2.0565	4.4311
13.33	2.0698	4.392
13.34	2.0813	4.4448
13.35	2.0538	4.4599
13.36	2.0656	4.5277
13.37	2.0506	4.5678
13.38	2.0929	4.4983
13.39	2.1154	4.512
13.4	2.1166	4.4469
13.41	2.0767	4.5077
13.42	2.0453	4.5375
13.43	2.0392	4.5292
13.44	2.1001	4.521
13.45	2.1367	4.5172
13.46	2.1448	4.5503
13.47	2.0986	4.5235
13.48	2.0835	4.5487
13.49	2.0897	4.6118
13.5	2.0534	4.5362
13.51	2.0374	4.4845
13.52	1.9871	4.4859
13.53	2.0138	4.5526
13.54	2.0794	4.5187
13.55	2.041	4.5957
13.56	2.0341	4.5818
13.57	2.0237	4.5365
13.58	2.0232	4.4287
13.59	2.0708	4.5074
13.6	2.0563	4.5555
13.61	2.0692	4.475
13.62	2.0371	4.5107
13.63	2.049	4.5249
13.64	2.0368	4.5127
13.65	2.0051	4.4561
13.66	2.0039	4.4694
13.67	2.0567	4.4408
13.68	2.0789	4.4288
13.69	2.0778	4.4332
13.7	2.0935	4.4676
13.71	2.1004	4.4322
13.72	2.0855	4.4543
13.73	2.0517	4.4007
13.74	2.0438	4.4121
13.75	2.0552	4.3633
13.76	2.0642	4.3809
13.77	2.0593	4.4404
13.78	2.019	4.476
13.79	1.9893	4.4904
13.8	2.0083	4.4416
13.81	2.0754	4.3885
13.82	2.0741	4.4723
13.83	2.1125	4.5439
13.84	2.0906	4.5441
13.85	2.0726	4.5474
13.86	2.0783	4.517
13.87	2.0915	4.4814
13.88	2.0828	4.5081
13.89	2.0973	4.4951
13.9	2.0909	4.4835
13.91	2.0792	4.5488
13.92	2.0908	4.4768
13.93	2.066	4.4898
13.94	1.9994	4.5172
13.95	2.0062	4.5624
13.96	2.0352	4.5561
13.97	2.0258	4.5082
13.98	2.0326	4.5238
13.99	2.0561	4.6244
14	2.0843	4.6072
14.01	2.073	4.5057
14.02	2.0747	4.5345
14.03	2.0369	4.5028
14.04	2.0141	4.4339
14.05	2.0029	4.5196
14.06	2.0144	4.5053
14.07	2.0743	4.5521
14.08	2.0244	4.5584
14.09	2.0281	4.4759
14.1	2.015	4.514
14.11	2.0188	4.4888
14.12	1.9941	4.558
14.13	2.0325	4.5863
14.14	2.0138	4.6208
14.15	2.0156	4.5861
14.16	2.0484	4.6031
14.17	2.0372	4.5827
14.18	2.0212	4.5869
14.19	2.0576	4.4914
14.2	2.048	4.4961
14.21	2.0438	4.5518
14.22	2.0798	4.5726
14.23	2.1399	4.5641
14.24	2.1101	4.5875
14.25	2.129	4.6476
14.26	2.1324	4.6402
14.27	2.1511	4.5905
14.28	2.079	4.5407
14.29	2.061	4.5947
14.3	2.054	4.6251
14.31	2.0838	4.6596
14.32	2.0867	4.5763
14.33	2.0274	4.5137
14.34	2.0022	4.5275
14.35	1.9563	4.4747
14.36	1.9773	4.4823
14.37	1.9541	4.4947
14.38	1.9489	4.4836
14.39	1.9644	4.5493
14.4	1.9693	4.4883
14.41	1.9608	4.5669
14.42	1.96	4.5701
14.43	1.982	4.5288
14.44	1.9184	4.4948
14.45	1.9252	4.5081
14.46	1.9285	4.5278
14.47	1.8911	4.5611
14.48	1.9291	4.4627
14.49	1.9308	4.4503
14.5	1.8954	4.5197
14.51	1.9084	4.4876
14.52	1.9333	4.4717
14.53	1.912	4.4393
14.54	1.9085	4.4794
14.55	1.9354	4.4436
14.56	1.9725	4.447
14.57	1.9265	4.4098
14.58	1.8946	4.4191
14.59	1.9048	4.4349
14.6	1.9091	4.4799
14.61	1.9096	4.5537
14.62	1.9107	4.5092
14.63	1.9291	4.5125
14.64	1.9014	4.494
14.65	1.9296	4.4389
14.66	1.9047	4.5128
14.67	1.9225	4.4852
14.68	1.8931	4.4758
14.69	1.8893	4.4144
14.7	1.8434	4.3806
14.71	1.8733	4.4404
14.72	1.8479	4.4457
14.73	1.8721	4.4187
14.74	1.8862	4.4131
14.75	1.9093	4.432
14.76	1.8798	4.4563
14.77	1.9109	4.4435
14.78	1.975	4.395
14.79	1.9417	4.4245
14.8	1.9673	4.4748
14.81	1.9762	4.4554
14.82	1.9774	4.3743
14.83	2.0005	4.3299
14.84	1.974	4.4256
14.85	1.9426	4.3902
14.86	1.9845	4.4422
14.87	1.9707	4.4597
14.88	1.9825	4.4775
14.89	1.9695	4.4445
14.9	1.961	4.4971
14.91	1.9431	4.4858
14.92	1.9592	4.4806
14.93	1.999	4.427
14.94	1.9943	4.3739
14.95	2.0042	4.3896
14.96	1.9854	4.3781
14.97	1.9749	4.3645
14.98	2.0014	4.4248
14.99	1.9857	4.431
15	2.0057	4.4063
15.01	1.9728	4.4234
15.02	1.9916	4.4809
15.03	1.9672	4.4922
15.04	1.973	4.454
15.05	1.9454	4.4843
15.06	1.9938	4.471
15.07	2.0172	4.4808
15.08	2.0425	4.5117
15.09	2.0543	4.437
15.1	2.0224	4.4603
15.11	2.0096	4.3574
15.12	1.9913	4.4415
15.13	2.0037	4.441
15.14	1.9916	4.484
15.15	1.9848	4.4753
15.16	1.9796	4.4917
15.17	1.9774	4.4449
15.18	1.9901	4.4605
15.19	1.9464	4.5138
15.2	1.9576	4.5296
15.21	1.9017	4.5496
15.22	1.9481	4.5677
15.23	1.9451	4.5806
15.24	1.9427	4.5795
15.25	1.9566	4.5555
15.26	2.0007	4.5697
15.27	2.0343	4.6229
15.28	2.0316	4.6465
15.29	2.0857	4.6152
15.3	2.0576	4.6155
15.31	2.0321	4.6518
15.32	1.9895	4.6235
15.33	2.0115	4.5779
15.34	1.9802	4.5515
15.35	1.9547	4.655
15.36	1.9642	4.6895
15.37	1.9842	4.6685
15.38	2.0039	4.708
15.39	2.0067	4.7316
15.4	2.0308	4.7288
15.41	2.0557	4.5897
15.42	2.0373	4.608
15.43	1.9758	4.7023
15.44	2.0484	4.679
15.45	2.0474	4.6487
15.46	2.05	4.6971
15.47	2.032	4.5876
15.48	2.0126	4.5674
15.49	2.0215	4.6307
15.5	2.0152	4.6052
15.51	2.0108	4.6555
15.52	2.0122	4.5999
15.53	2.0182	4.5861
15.54	2.0315	4.5864
15.55	2.0501	4.5824
15.56	2.0239	4.5694
15.57	2.0653	4.5664
15.58	2.0509	4.5007
15.59	2.0171	4.5283
15.6	1.9682	4.509
15.61	1.9917	4.5517
15.62	1.9699	4.5571
15.63	1.9776	4.5338
15.64	2.0451	4.5315
15.65	2.0376	4.6002
15.66	2.0008	4.6241
15.67	1.9729	4.5904
15.68	1.9538	4.594
15.69	1.9995	4.5928
15.7	1.9849	4.6015
15.71	2.0401	4.6453
15.72	2.0288	4.6783
15.73	2.02	4.5953
15.74	2.0453	4.5177
15.75	2.0161	4.5393
15.76	1.9531	4.5417
15.77	1.9722	4.5834
15.78	1.9435	4.6145
15.79	1.948	4.5472
15.8	1.9702	4.5466
15.81	1.9817	4.4926
15.82	2.0182	4.4841
15.83	2.0237	4.5265
15.84	2.0537	4.4737
15.85	2.0635	4.4522
15.86	2.005	4.4324
15.87	2.0124	4.4624
15.88	2.0163	4.5652
15.89	2.0722	4.4641
15.9	2.0577	4.4461
15.91	2.0676	4.4492
15.92	2.0669	4.495
15.93	2.0273	4.5035
15.94	2.0279	4.5241
15.95	2.0345	4.4857
15.96	2.0728	4.4958
15.97	2.0548	4.5224
15.98	2.0163	4.4737
15.99	2.0017	4.4892
16	2.0094	4.4426
16.01	2.0264	4.4204
16.02	2.0002	4.4114
16.03	2.0229	4.3975
16.04	2.0061	4.3987
16.05	1.969	4.5328
16.06	1.9873	4.529
16.07	1.9535	4.5374
16.08	1.9773	4.5117
16.09	1.9813	4.3612
16.1	1.9729	4.4342
16.11	1.9245	4.4179
16.12	1.9436	4.4052
16.13	1.9338	4.3753
16.14	2.0049	4.3392
16.15	1.9236	4.4123
16.16	1.954	4.4539
16.17	1.9309	4.4025
16.18	1.9262	4.4346
16.19	1.9163	4.4401
16.2	1.95	4.4372
16.21	1.9453	4.4535
16.22	1.9557	4.4405
16.23	1.9425	4.4598
16.24	1.9286	4.4327
16.25	1.9565	4.4816
16.26	1.9705	4.3973
16.27	1.9576	4.3818
16.28	1.9804	4.4058
16.29	1.9613	4.4328
16.3	1.9866	4.486
16.31	1.9793	4.5124
16.32	1.9781	4.4694
16.33	2.0195	4.4914
16.34	2.0142	4.4504
16.35	1.9967	4.4999
16.36	2.0333	4.5256
16.37	2.0065	4.5117
16.38	2.0213	4.5063
16.39	2.0342	4.491
16.4	2.0432	4.4618
16.41	2.0206	4.4614
16.42	2.031	4.4577
16.43	2.0273	4.4779
16.44	2.0249	4.465
16.45	2.0761	4.4661
16.46	2.1065	4.4543
16.47	2.1195	4.4583
16.48	2.0763	4.4912
16.49	2.0734	4.4647
16.5	2.0896	4.4785
16.51	2.0586	4.4476
16.52	2.0431	4.4741
16.53	2.0296	4.5062
16.54	2.0427	4.4552
16.55	2.0085	4.4931
16.56	1.9825	4.5122
16.57	1.9749	4.5274
16.58	1.9904	4.5457
16.59	2.0161	4.5287
16.6	2.0286	4.52
16.61	2.013	4.5404
16.62	2.0173	4.5844
16.63	2.0379	4.5176
16.64	2.0381	4.5146
16.65	2.0153	4.558
16.66	2.0605	4.5633
16.67	2.0902	4.4959
16.68	2.106	4.5111
16.69	2.1386	4.5325
16.7	2.1322	4.4788
16.71	2.1081	4.4937
16.72	2.0767	4.5083
16.73	2.0976	4.5251
16.74	2.1007	4.4969
16.75	2.0666	4.554
16.76	2.0315	4.5664
16.77	1.9927	4.5557
16.78	2.0228	4.5367
16.79	2.026	4.5752
16.8	2.0442	4.5254
16.81	2.0702	4.5445
16.82	2.1102	4.5764
16.83	2.1127	4.6215
16.84	2.1666	4.6034
16.85	2.1377	4.6104
16.86	2.0789	4.6137
16.87	2.07	4.6135
16.88	2.0976	4.589
16.89	2.0875	4.5237
16.9	2.0916	4.5706
16.91	2.0687	4.5627
16.92	2.0547	4.5473
16.93	2.1126	4.6406
16.94	2.1185	4.6464
16.95	2.1174	4.5984
16.96	2.1189	4.5862
16.97	2.0587	4.5072
16.98	2.0993	4.4549
16.99	2.0767	4.5092
17	2.0862	4.5644
17.01	2.0542	4.5614
17.02	2.1181	4.5162
17.03	2.0986	4.4756
17.04	2.0842	4.4327
17.05	2.0959	4.4418
17.06	2.1053	4.4212
17.07	2.0792	4.47
17.08	2.0262	4.44
17.09	1.9971	4.4828
17.1	2.0759	4.485
17.11	2.0694	4.4632
17.12	2.0412	4.4794
17.13	2.0926	4.4479
17.14	2.1011	4.4252
17.15	2.0605	4.4515
17.16	2.0587	4.48
17.17	2.0737	4.4
17.18	2.084	4.4052
17.19	2.1138	4.4065
17.2	2.1376	4.4585
17.21	2.1603	4.4056
17.22	2.1671	4.4044
17.23	2.1156	4.3858
17.24	2.1531	4.3485
17.25	2.1128	4.3349
17.26	2.1309	4.3265
17.27	2.1402	4.3143
17.28	2.1531	4.2965
17.29	2.1226	4.2319
17.3	2.1064	4.2626
17.31	2.0997	4.2964
17.32	2.0764	4.3064
17.33	2.1322	4.3062
17.34	2.134	4.2491
17.35	2.1475	4.3024
17.36	2.1761	4.3185
17.37	2.1882	4.349
17.38	2.1787	4.3436
17.39	2.1602	4.3316
17.4	2.1814	4.3412
17.41	2.1289	4.3315
17.42	2.118	4.3141
17.43	2.1318	4.2747
17.44	2.0979	4.2783
17.45	2.1226	4.2732
17.46	2.163	4.2851
17.47	2.1346	4.238
17.48	2.0996	4.2623
17.49	2.1566	4.3311
17.5	2.1532	4.2159
17.51	2.2005	4.2557
17.52	2.1823	4.2819
17.53	2.1608	4.2673
17.54	2.1789	4.3154
17.55	2.1697	4.2303
17.56	2.1487	4.2482
17.57	2.1494	4.2556
17.58	2.2294	4.2689
17.59	2.2261	4.2991
17.6	2.251	4.2638
17.61	2.2256	4.1914
17.62	2.241	4.2041
17.63	2.2097	4.2692
17.64	2.2359	4.2271
17.65	2.2149	4.2816
17.66	2.2082	4.2813
17.67	2.164	4.2876
17.68	2.1673	4.2491
17.69	2.1468	4.2912
17.7	2.2031	4.2852
17.71	2.2	4.3116
17.72	2.1605	4.326
17.73	2.1737	4.3363
17.74	2.1744	4.3075
17.75	2.1896	4.2957
17.76	2.2387	4.3256
17.77	2.2346	4.274
17.78	2.2574	4.264
17.79	2.1685	4.3362
17.8	2.1946	4.3382
17.81	2.2742	4.3143
17.82	2.2477	4.2972
17.83	2.2176	4.279
17.84	2.2377	4.2556
17.85	2.2485	4.3175
17.86	2.2472	4.3388
17.87	2.2601	4.3265
17.88	2.2622	4.3051
17.89	2.1951	4.3451
17.9	2.2171	4.3685
17.91	2.197	4.4005
17.92	2.2551	4.4015
17.93	2.2424	4.4472
17.94	2.1743	4.4175
17.95	2.2066	4.4061
17.96	2.2384	4.3505
17.97	2.2214	4.367
17.98	2.2052	4.3688
17.99	2.1439	4.3058
18	2.1579	4.277
18.01	2.1655	4.3867
18.02	2.1843	4.3633
18.03	2.2157	4.3043
18.04	2.2118	4.2958
18.05	2.2028	4.3039
18.06	2.2062	4.2986
18.07	2.2525	4.3579
18.08	2.2689	4.366
18.09	2.2125	4.3069
18.1	2.2105	4.3513
18.11	2.2028	4.4089
18.12	2.2434	4.4091
18.13	2.2003	4.4614
18.14	2.203	4.3877
18.15	2.2151	4.4271
18.16	2.2435	4.4522
18.17	2.1647	4.4414
18.18	2.1572	4.4661
18.19	2.1379	4.5007
18.2	2.1337	4.5152
18.21	2.1962	4.5245
18.22	2.1762	4.5715
18.23	2.2207	4.5835
18.24	2.1862	4.627
18.25	2.1918	4.5787
18.26	2.2311	4.5526
18.27	2.2107	4.5455
18.28	2.2383	4.4957
18.29	2.2079	4.4868
18.3	2.1928	4.4635
18.31	2.1804	4.5
18.32	2.2267	4.4973
18.33	2.2335	4.472
18.34	2.2163	4.5172
18.35	2.2253	4.505
18.36	2.1909	4.5189
18.37	2.2112	4.4981
18.38	2.224	4.5271
18.39	2.224	4.5645
18.4	2.2341	4.5896
18.41	2.1901	4.6487
18.42	2.2452	4.5682
18.43	2.2482	4.552
18.44	2.241	4.5977
18.45	2.2546	4.5508
18.46	2.2516	4.5359
18.47	2.296	4.5222
18.48	2.232	4.5156
18.49	2.2173	4.5197
18.5	2.2186	4.5382
18.51	2.21	4.5096
18.52	2.188	4.5473
18.53	2.1829	4.5746
18.54	2.1586	4.5475
18.55	2.208	4.531
18.56	2.2054	4.5178
18.57	2.1549	4.5625
18.58	2.1847	4.5799
18.59	2.153	4.5476
18.6	2.1733	4.5635
18.61	2.1101	4.5355
18.62	2.122	4.5746
18.63	2.1249	4.5996
18.64	2.1411	4.5882
18.65	2.1781	4.5119
18.66	2.219	4.4877
18.67	2.2294	4.5153
18.68	2.1947	4.5132
18.69	2.202	4.533
18.7	2.194	4.4716
18.71	2.2235	4.5388
18.72	2.2109	4.5091
18.73	2.2463	4.6033
18.74	2.2578	4.554
18.75	2.2007	4.508
18.76	2.1814	4.5219
18.77	2.2021	4.494
18.78	2.242	4.5063
18.79	2.2272	4.465
18.8	2.2177	4.4753
18.81	2.2129	4.501
18.82	2.2193	4.4822
18.83	2.2249	4.4739
18.84	2.2429	4.4652
18.85	2.2328	4.4415
18.86	2.2227	4.5025
18.87	2.2477	4.4854
18.88	2.2738	4.5081
18.89	2.2704	4.4275
18.9	2.2703	4.4305
18.91	2.2856	4.4467
18.92	2.2877	4.4527
18.93	2.2894	4.5138
18.94	2.2697	4.505
18.95	2.2615	4.5194
18.96	2.2443	4.5514
18.97	2.2099	4.5583
18.98	2.2422	4.5466
18.99	2.239	4.5537
19	2.2961	4.5462
19.01	2.3084	4.569
19.02	2.2773	4.4915
19.03	2.2834	4.4669
19.04	2.2764	4.5703
19.05	2.2776	4.6119
19.06	2.2599	4.5734
19.07	2.287	4.5073
19.08	2.3147	4.5732
19.09	2.2908	4.5171
19.1	2.2715	4.588
19.11	2.2135	4.5717
19.12	2.1968	4.6084
19.13	2.2311	4.631
19.14	2.2277	4.5899
19.15	2.217	4.6338
19.16	2.2821	4.6207
19.17	2.2722	4.6281
19.18	2.2236	4.6019
19.19	2.2366	4.6093
19.2	2.258	4.5941
19.21	2.2359	4.5508
19.22	2.2091	4.5534
19.23	2.2221	4.5947
19.24	2.2467	4.6099
19.25	2.2493	4.6286
19.26	2.2617	4.5915
19.27	2.2189	4.5704
19.28	2.218	4.6297
19.29	2.2162	4.6927
19.3	2.2456	4.6313
19.31	2.2243	4.6918
19.32	2.2749	4.6081
19.33	2.227	4.5677
19.34	2.2323	4.6067
19.35	2.1905	4.6041
19.36	2.1736	4.5807
19.37	2.1466	4.5755
19.38	2.1959	4.6298
19.39	2.1875	4.5665
19.4	2.1909	4.5861
19.41	2.1823	4.6369
19.42	2.187	4.6029
19.43	2.265	4.616
19.44	2.2958	4.5623
19.45	2.2609	4.6752
19.46	2.2045	4.5825
19.47	2.1926	4.6491
19.48	2.1705	4.547
19.49	2.1323	4.6918
19.5	2.1524	4.6563
19.51	2.1079	4.5801
19.52	2.0578	4.6471
19.53	2.0733	4.6262
19.54	2.1172	4.552
19.55	2.0865	4.6024
19.56	2.0875	4.6271
19.57	2.1281	4.5738
19.58	2.1486	4.6448
19.59	2.1764	4.6315
19.6	2.194	4.694
19.61	2.1901	4.6854
19.62	2.1609	4.6888
19.63	2.1469	4.6635
19.64	2.1938	4.6201
19.65	2.1783	4.6656
19.66	2.2496	4.7088
19.67	2.2309	4.6327
19.68	2.2261	4.6373
19.69	2.2079	4.7172
19.7	2.2373	4.6897
19.71	2.2166	4.6768
19.72	2.258	4.7084
19.73	2.2148	4.6871
19.74	2.2367	4.757
19.75	2.262	4.7936
19.76	2.2619	4.7642
19.77	2.2445	4.7827
19.78	2.1957	4.7674
19.79	2.1884	4.7366
19.8	2.1789	4.7918
19.81	2.1514	4.7819
19.82	2.2027	4.7822
19.83	2.2187	4.8281
19.84	2.2335	4.6939
19.85	2.2092	4.7499
19.86	2.2277	4.7548
19.87	2.2896	4.7565
19.88	2.2654	4.722
19.89	2.2407	4.7509
19.9	2.2088	4.656
19.91	2.2247	4.7618
19.92	2.2513	4.7134
19.93	2.285	4.7194
19.94	2.2656	4.7509
19.95	2.3123	4.74
19.96	2.2894	4.7371
19.97	2.311	4.7471
19.98	2.3196	4.7884
19.99	2.259	4.7802
[truncated: 8,002 more rows]

## Sheet: Figure 5B
Time (ns)	RMSD in Angstroms (system with lipids)	RMSD in Angstroms (system without lipids)
0.01	0	0
0.02	2.2363	3.1368
0.03	2.2175	3.1434
0.04	2.2988	3.0724
0.05	2.2391	3.1119
0.06	2.2546	3.1438
0.07	2.2905	3.1423
0.08	2.2682	3.1697
0.09	2.2545	3.1815
0.1	2.2556	3.2032
0.11	2.3112	3.2264
0.12	2.3014	3.1956
0.13	2.3166	3.2042
0.14	2.3254	3.2204
0.15	2.3462	3.2366
0.16	2.3167	3.1672
0.17	2.3403	3.1922
0.18	2.3387	3.1836
0.19	2.3727	3.2196
0.2	2.3739	3.2566
0.21	2.3445	3.2253
0.22	2.3523	3.2294
0.23	2.3461	3.2184
0.24	2.3385	3.2225
0.25	2.3935	3.2556
0.26	2.3393	3.2655
0.27	2.2716	3.2889
0.28	2.2343	3.3022
0.29	2.2148	3.2446
0.3	2.2244	3.2303
0.31	2.2722	3.1951
0.32	2.2395	3.2268
0.33	2.307	3.2138
0.34	2.3142	3.2609
0.35	2.3348	3.2481
0.36	2.3428	3.2448
0.37	2.344	3.2825
0.38	2.3405	3.2788
0.39	2.3506	3.3526
0.4	2.3484	3.2866
0.41	2.3065	3.3063
0.42	2.3053	3.3051
0.43	2.2965	3.2543
0.44	2.3305	3.2708
0.45	2.333	3.2191
0.46	2.3572	3.2621
0.47	2.366	3.2421
0.48	2.3918	3.2434
0.49	2.4272	3.3112
0.5	2.3382	3.2686
0.51	2.3837	3.334
0.52	2.3732	3.3469
0.53	2.3638	3.2925
0.54	2.3569	3.3169
0.55	2.3747	3.2925
0.56	2.4203	3.3343
0.57	2.3932	3.2941
0.58	2.3791	3.3019
0.59	2.4329	3.3125
0.6	2.3555	3.3248
0.61	2.3588	3.3535
0.62	2.356	3.3306
0.63	2.3887	3.3303
0.64	2.4016	3.2954
0.65	2.3913	3.2958
0.66	2.4167	3.1913
0.67	2.4219	3.226
0.68	2.3983	3.2484
0.69	2.3766	3.2382
0.7	2.4102	3.2636
0.71	2.3994	3.314
0.72	2.4211	3.2718
0.73	2.4504	3.2591
0.74	2.4387	3.2854
0.75	2.3945	3.3042
0.76	2.399	3.3138
0.77	2.3895	3.3263
0.78	2.3521	3.3487
0.79	2.3299	3.3872
0.8	2.343	3.3592
0.81	2.3564	3.3192
0.82	2.3519	3.3373
0.83	2.3685	3.3451
0.84	2.3575	3.3426
0.85	2.3709	3.3961
0.86	2.3877	3.4396
0.87	2.3533	3.4367
0.88	2.3872	3.504
0.89	2.3637	3.5114
0.9	2.3814	3.4982
0.91	2.3618	3.521
0.92	2.4351	3.561
0.93	2.4002	3.5284
0.94	2.4007	3.5312
0.95	2.4362	3.6119
0.96	2.4302	3.6211
0.97	2.4452	3.6547
0.98	2.445	3.615
0.99	2.4873	3.4893
1	2.4559	3.5234
1.01	2.4377	3.6036
1.02	2.413	3.5658
1.03	2.4718	3.565
1.04	2.4938	3.5928
1.05	2.4125	3.6185
1.06	2.4214	3.588
1.07	2.3813	3.552
1.08	2.461	3.556
1.09	2.4105	3.5568
1.1	2.4047	3.5681
1.11	2.4078	3.6278
1.12	2.3913	3.629
1.13	2.4299	3.6233
1.14	2.3995	3.6397
1.15	2.4201	3.5888
1.16	2.4231	3.6466
1.17	2.456	3.6679
1.18	2.3759	3.6969
1.19	2.4193	3.6869
1.2	2.4129	3.689
1.21	2.4344	3.6711
1.22	2.4381	3.6962
1.23	2.4677	3.6948
1.24	2.5213	3.6907
1.25	2.4867	3.6706
1.26	2.4587	3.716
1.27	2.4201	3.725
1.28	2.3863	3.739
1.29	2.3803	3.6683
1.3	2.3464	3.6955
1.31	2.3418	3.6962
1.32	2.3843	3.7009
1.33	2.3877	3.6986
1.34	2.3958	3.7296
1.35	2.4038	3.686
1.36	2.3802	3.6848
1.37	2.4019	3.7116
1.38	2.4018	3.7538
1.39	2.366	3.7848
1.4	2.3562	3.7482
1.41	2.3671	3.7367
1.42	2.3365	3.7239
1.43	2.351	3.7366
1.44	2.351	3.7797
1.45	2.3849	3.7558
1.46	2.4359	3.7412
1.47	2.3924	3.7872
1.48	2.4145	3.7762
1.49	2.4374	3.8219
1.5	2.3584	3.7458
1.51	2.3759	3.7304
1.52	2.401	3.7777
1.53	2.3638	3.7879
1.54	2.3726	3.7318
1.55	2.3698	3.7765
1.56	2.3786	3.7161
1.57	2.3806	3.7428
1.58	2.3941	3.7069
1.59	2.3524	3.7196
1.6	2.3651	3.7099
1.61	2.3216	3.6982
1.62	2.3795	3.696
1.63	2.3599	3.6652
1.64	2.382	3.7001
1.65	2.37	3.7739
1.66	2.3685	3.8239
1.67	2.3532	3.7877
1.68	2.3669	3.8462
1.69	2.3321	3.8222
1.7	2.4141	3.7861
1.71	2.4023	3.7793
1.72	2.4126	3.8298
1.73	2.3747	3.8503
1.74	2.3941	3.9255
1.75	2.3798	3.8388
1.76	2.3688	3.8492
1.77	2.3501	3.8615
1.78	2.3489	3.8621
1.79	2.3257	3.9802
1.8	2.4058	3.9276
1.81	2.4026	3.9166
1.82	2.3495	3.8523
1.83	2.3229	3.8841
1.84	2.3132	3.9193
1.85	2.3659	3.9797
1.86	2.4243	3.889
1.87	2.3431	3.9291
1.88	2.3746	3.9459
1.89	2.3748	3.9773
1.9	2.306	3.9678
1.91	2.3431	3.905
1.92	2.3246	3.855
1.93	2.3393	3.8993
1.94	2.3884	3.968
1.95	2.4205	3.9562
1.96	2.384	3.932
1.97	2.3523	3.8326
1.98	2.3333	3.8356
1.99	2.3683	3.8471
2	2.3088	3.8116
2.01	2.3325	3.8614
2.02	2.3201	3.8475
2.03	2.3258	3.8597
2.04	2.3226	3.8477
2.05	2.3519	3.8411
2.06	2.3254	3.8981
2.07	2.3311	3.8976
2.08	2.36	3.9263
2.09	2.3614	3.8679
2.1	2.3669	3.9133
2.11	2.3334	3.9071
2.12	2.3134	3.9016
2.13	2.3204	3.9266
2.14	2.3314	3.9455
2.15	2.3377	3.9125
2.16	2.3571	3.9212
2.17	2.3897	3.8869
2.18	2.3917	3.9197
2.19	2.3741	3.8988
2.2	2.3495	3.8898
2.21	2.3858	3.876
2.22	2.3516	3.8362
2.23	2.3165	3.8756
2.24	2.3173	3.8678
2.25	2.3067	3.9005
2.26	2.3208	3.8701
2.27	2.3061	3.8709
2.28	2.3471	3.8513
2.29	2.3064	3.9135
2.3	2.3671	3.8499
2.31	2.3178	3.8543
2.32	2.2901	3.8554
2.33	2.3071	3.8733
2.34	2.3001	3.8948
2.35	2.3196	3.9255
2.36	2.3568	3.9875
2.37	2.3467	3.9584
2.38	2.3411	3.9806
2.39	2.3523	3.9044
2.4	2.4027	3.9446
2.41	2.3842	3.8801
2.42	2.4258	3.8424
2.43	2.3447	3.8771
2.44	2.39	3.8689
2.45	2.3918	3.8843
2.46	2.4135	3.8418
2.47	2.4574	3.828
2.48	2.4433	3.9211
2.49	2.3987	3.8871
2.5	2.3752	3.8604
2.51	2.3693	3.95
2.52	2.3406	3.9367
2.53	2.3229	3.9016
2.54	2.3498	3.8993
2.55	2.3388	3.9004
2.56	2.3704	3.9248
2.57	2.3282	4.0176
2.58	2.3194	3.9649
2.59	2.286	4.0209
2.6	2.3156	4.0564
2.61	2.3292	4.0755
2.62	2.2699	4.0659
2.63	2.3465	4.0869
2.64	2.3256	4.0828
2.65	2.3125	4.1036
2.66	2.3598	4.0783
2.67	2.3507	4.0867
2.68	2.3723	4.09
2.69	2.375	4.1494
2.7	2.3314	4.1507
2.71	2.3291	4.2503
2.72	2.3714	4.2964
2.73	2.4376	4.2763
2.74	2.4046	4.2209
2.75	2.3605	4.2263
2.76	2.4254	4.2569
2.77	2.4048	4.1894
2.78	2.3699	4.2118
2.79	2.3931	4.1813
2.8	2.4291	4.1815
2.81	2.4027	4.2066
2.82	2.3801	4.1789
2.83	2.3749	4.1251
2.84	2.4278	4.1412
2.85	2.4878	4.1776
2.86	2.4811	4.1541
2.87	2.4651	4.1242
2.88	2.4562	4.1573
2.89	2.4845	4.171
2.9	2.4091	4.1707
2.91	2.4376	4.1693
2.92	2.4504	4.1983
2.93	2.4191	4.2083
2.94	2.4224	4.2159
2.95	2.3609	4.1794
2.96	2.3434	4.2216
2.97	2.3703	4.2229
2.98	2.3878	4.2481
2.99	2.3155	4.2901
3	2.323	4.2686
3.01	2.3744	4.2025
3.02	2.3768	4.2845
3.03	2.3999	4.2214
3.04	2.448	4.2492
3.05	2.4246	4.2142
3.06	2.3891	4.2553
3.07	2.3948	4.1906
3.08	2.3786	4.1767
3.09	2.4017	4.2285
3.1	2.4152	4.2305
3.11	2.383	4.2053
3.12	2.4513	4.1572
3.13	2.485	4.2466
3.14	2.4261	4.1597
3.15	2.4388	4.12
3.16	2.4308	4.186
3.17	2.4525	4.2064
3.18	2.3999	4.196
3.19	2.4192	4.2722
3.2	2.3837	4.2948
3.21	2.4449	4.2818
3.22	2.438	4.2389
3.23	2.419	4.2934
3.24	2.4076	4.2943
3.25	2.4653	4.2254
3.26	2.5084	4.2543
3.27	2.4467	4.3329
3.28	2.4152	4.321
3.29	2.451	4.3425
3.3	2.4672	4.2677
3.31	2.4877	4.288
3.32	2.531	4.32
3.33	2.5355	4.3052
3.34	2.508	4.2947
3.35	2.5134	4.2776
3.36	2.5139	4.2451
3.37	2.5657	4.2429
3.38	2.5483	4.2539
3.39	2.5008	4.2895
3.4	2.5485	4.3417
3.41	2.5267	4.3393
3.42	2.5242	4.3304
3.43	2.519	4.3867
3.44	2.5655	4.3715
3.45	2.5592	4.3761
3.46	2.5708	4.3862
3.47	2.5328	4.3759
3.48	2.5075	4.3862
3.49	2.4871	4.4108
3.5	2.5088	4.4028
3.51	2.4732	4.3671
3.52	2.4895	4.4282
3.53	2.5033	4.3882
3.54	2.5491	4.3865
3.55	2.504	4.4241
3.56	2.4604	4.4
3.57	2.4994	4.3899
3.58	2.5698	4.402
3.59	2.6012	4.4054
3.6	2.5932	4.3729
3.61	2.5673	4.3942
3.62	2.5571	4.404
3.63	2.5643	4.402
3.64	2.5442	4.433
3.65	2.5295	4.4815
3.66	2.5414	4.5582
3.67	2.5654	4.51
3.68	2.52	4.5038
3.69	2.5235	4.4669
3.7	2.5724	4.5091
3.71	2.4947	4.519
3.72	2.482	4.5292
3.73	2.4822	4.5688
3.74	2.4809	4.54
3.75	2.5453	4.5454
3.76	2.4927	4.5895
3.77	2.4881	4.5884
3.78	2.5432	4.6714
3.79	2.5593	4.674
3.8	2.501	4.6276
3.81	2.5092	4.6165
3.82	2.5119	4.5962
3.83	2.519	4.5747
3.84	2.5032	4.5532
3.85	2.4951	4.5692
3.86	2.5078	4.5584
3.87	2.5125	4.564
3.88	2.5624	4.6316
3.89	2.5814	4.5905
3.9	2.5932	4.5918
3.91	2.648	4.6168
3.92	2.5976	4.6966
3.93	2.612	4.6673
3.94	2.5691	4.6756
3.95	2.5375	4.6418
3.96	2.4997	4.5545
3.97	2.4638	4.5397
3.98	2.4899	4.6161
3.99	2.5085	4.65
4	2.5109	4.6727
4.01	2.5063	4.6991
4.02	2.5154	4.7501
4.03	2.515	4.7353
4.04	2.5481	4.7306
4.05	2.5332	4.7158
4.06	2.5378	4.758
4.07	2.495	4.8103
4.08	2.4878	4.7659
4.09	2.4446	4.7548
4.1	2.4078	4.7367
4.11	2.439	4.776
4.12	2.4455	4.7513
4.13	2.4695	4.7302
4.14	2.4465	4.7604
4.15	2.4055	4.8019
4.16	2.4135	4.7892
4.17	2.3781	4.8157
4.18	2.3887	4.8359
4.19	2.4008	4.8448
4.2	2.3929	4.8504
4.21	2.3129	4.8904
4.22	2.3888	4.8866
4.23	2.3657	4.9122
4.24	2.384	4.9028
4.25	2.3538	4.9338
4.26	2.3773	4.8943
4.27	2.3742	4.9102
4.28	2.4036	4.9355
4.29	2.4285	4.9034
4.3	2.4104	4.9545
4.31	2.4433	5.0373
4.32	2.4353	5.0321
4.33	2.4167	5.055
4.34	2.4165	5.056
4.35	2.4227	4.9662
4.36	2.4237	5.0196
4.37	2.412	5.0076
4.38	2.434	5.0328
4.39	2.4239	5.0137
4.4	2.4427	5.046
4.41	2.4463	5.0409
4.42	2.4063	5.0362
4.43	2.3795	5.0185
4.44	2.3955	5.0823
4.45	2.4126	5.0655
4.46	2.4004	5.1528
4.47	2.3653	5.1993
4.48	2.422	5.1575
4.49	2.4024	5.1132
4.5	2.3779	5.1772
4.51	2.4002	5.1432
4.52	2.4759	5.0481
4.53	2.4784	4.9928
4.54	2.4942	4.9458
4.55	2.4395	4.9732
4.56	2.4805	4.9159
4.57	2.4893	4.9457
4.58	2.4292	4.9587
4.59	2.3802	4.9749
4.6	2.3328	4.9905
4.61	2.4036	4.9994
4.62	2.3787	4.9484
4.63	2.4118	4.9996
4.64	2.435	5.0265
4.65	2.4287	4.9925
4.66	2.4016	4.9876
4.67	2.3976	4.9559
4.68	2.4021	4.9597
4.69	2.3643	4.9132
4.7	2.378	4.9115
4.71	2.4301	4.9717
4.72	2.4931	4.9358
4.73	2.5557	4.9245
4.74	2.5441	4.8727
4.75	2.5422	4.9047
4.76	2.5617	4.8881
4.77	2.5299	4.9383
4.78	2.5319	4.9232
4.79	2.5045	4.94
4.8	2.4681	4.9318
4.81	2.5013	4.9352
4.82	2.4905	4.9342
4.83	2.5428	4.942
4.84	2.5534	4.9604
4.85	2.5861	4.9685
4.86	2.5758	4.9551
4.87	2.5865	5.0063
4.88	2.5756	4.9935
4.89	2.5954	4.9966
4.9	2.5455	4.9697
4.91	2.5445	4.8782
4.92	2.5562	4.8817
4.93	2.5637	4.9208
4.94	2.56	4.9456
4.95	2.5876	5.0013
4.96	2.625	5.0174
4.97	2.6427	4.9623
4.98	2.6532	5.0159
4.99	2.6464	4.9984
5	2.6781	4.892
5.01	2.6462	4.9347
5.02	2.6176	5.0122
5.03	2.6422	5.0119
5.04	2.5851	5.0552
5.05	2.6119	5.0722
5.06	2.6201	5.0053
5.07	2.6418	4.9409
5.08	2.6143	4.9331
5.09	2.6535	4.9104
5.1	2.6689	4.9077
5.11	2.6539	4.9385
5.12	2.6582	4.983
5.13	2.6403	4.9991
5.14	2.6734	4.9796
5.15	2.6546	4.9714
5.16	2.6865	4.9649
5.17	2.6672	5.0119
5.18	2.6571	5.0038
5.19	2.6835	4.9721
5.2	2.6668	4.9585
5.21	2.6359	4.998
5.22	2.6652	5.0518
5.23	2.6631	5.1026
5.24	2.7244	5.0089
5.25	2.7401	5.0413
5.26	2.7231	5.0646
5.27	2.7629	5.0386
5.28	2.7788	5.1127
5.29	2.7776	5.1335
5.3	2.7493	5.0925
5.31	2.777	5.1142
5.32	2.714	5.1314
5.33	2.7468	5.1355
5.34	2.7179	5.1413
5.35	2.7	5.1366
5.36	2.7556	5.0687
5.37	2.7597	5.0832
5.38	2.8084	5.0865
5.39	2.7596	5.1093
5.4	2.7721	5.1187
5.41	2.7647	5.0909
5.42	2.7452	5.182
5.43	2.6951	5.2334
5.44	2.7042	5.1732
5.45	2.7306	5.0695
5.46	2.7362	5.1165
5.47	2.7147	5.1396
5.48	2.7057	5.1286
5.49	2.7298	5.1598
5.5	2.7504	5.2379
5.51	2.7355	5.1945
5.52	2.7339	5.2618
5.53	2.7048	5.2931
5.54	2.6541	5.2156
5.55	2.6799	5.1836
5.56	2.6715	5.2253
5.57	2.661	5.2505
5.58	2.6906	5.2087
5.59	2.6809	5.2461
5.6	2.6283	5.1883
5.61	2.6465	5.2228
5.62	2.7085	5.2369
5.63	2.6666	5.2061
5.64	2.5882	5.2432
5.65	2.6786	5.1853
5.66	2.695	5.1839
5.67	2.715	5.2111
5.68	2.6764	5.1715
5.69	2.6409	5.1798
5.7	2.6061	5.2023
5.71	2.6477	5.2085
5.72	2.7067	5.1822
5.73	2.6984	5.1721
5.74	2.7318	5.2692
5.75	2.7528	5.2467
5.76	2.7299	5.1974
5.77	2.6974	5.1998
5.78	2.7353	5.2655
5.79	2.759	5.2606
5.8	2.7331	5.2601
5.81	2.7371	5.2458
5.82	2.7068	5.208
5.83	2.7274	5.1833
5.84	2.6748	5.1786
5.85	2.6967	5.1923
5.86	2.711	5.1868
5.87	2.7194	5.1768
5.88	2.7548	5.2047
5.89	2.7692	5.2199
5.9	2.823	5.2521
5.91	2.748	5.234
5.92	2.7257	5.1707
5.93	2.7525	5.2239
5.94	2.7831	5.2555
5.95	2.7793	5.25
5.96	2.7397	5.2548
5.97	2.751	5.2239
5.98	2.7626	5.2061
5.99	2.7683	5.1864
6	2.7562	5.2266
6.01	2.7394	5.179
6.02	2.6897	5.2299
6.03	2.6954	5.2318
6.04	2.7305	5.1677
6.05	2.693	5.1603
6.06	2.732	5.1369
6.07	2.7395	5.2201
6.08	2.6897	5.2811
6.09	2.6992	5.1881
6.1	2.6787	5.1832
6.11	2.6937	5.1764
6.12	2.7041	5.1174
6.13	2.6663	5.2155
6.14	2.67	5.2103
6.15	2.691	5.186
6.16	2.6603	5.2422
6.17	2.6762	5.1901
6.18	2.6939	5.1818
6.19	2.6717	5.1895
6.2	2.6604	5.1947
6.21	2.6515	5.117
6.22	2.6897	5.1534
6.23	2.6711	5.1861
6.24	2.6845	5.1545
6.25	2.6745	5.1399
6.26	2.694	5.1323
6.27	2.6731	5.0909
6.28	2.7217	5.1039
6.29	2.7463	5.0426
6.3	2.77	5.1455
6.31	2.7647	5.1168
6.32	2.7322	5.1167
6.33	2.7581	5.1104
6.34	2.7593	5.0618
6.35	2.7409	5.1138
6.36	2.7858	5.1349
6.37	2.7875	5.2166
6.38	2.7076	5.1351
6.39	2.7272	5.1856
6.4	2.73	5.184
6.41	2.7765	5.2022
6.42	2.7999	5.1294
6.43	2.7994	5.276
6.44	2.7839	5.2748
6.45	2.7359	5.2193
6.46	2.7373	5.2043
6.47	2.7451	5.1845
6.48	2.7285	5.1369
6.49	2.7132	5.129
6.5	2.7196	5.219
6.51	2.7198	5.195
6.52	2.7618	5.1994
6.53	2.7178	5.1822
6.54	2.7322	5.1621
6.55	2.718	5.174
6.56	2.7277	5.1949
6.57	2.6857	5.1228
6.58	2.7407	5.1291
6.59	2.7438	5.1443
6.6	2.7	5.1485
6.61	2.6583	5.1277
6.62	2.708	5.1589
6.63	2.7671	5.2196
6.64	2.758	5.1846
6.65	2.7518	5.2324
6.66	2.7791	5.1551
6.67	2.804	5.1849
6.68	2.7722	5.2322
6.69	2.7036	5.2093
6.7	2.6818	5.2411
6.71	2.68	5.1556
6.72	2.7009	5.1698
6.73	2.7105	5.181
6.74	2.7007	5.1245
6.75	2.7316	5.1025
6.76	2.6943	5.165
6.77	2.6971	5.2194
6.78	2.6922	5.2338
6.79	2.7028	5.2472
6.8	2.7157	5.245
6.81	2.7238	5.2384
6.82	2.7143	5.2033
6.83	2.7045	5.2198
6.84	2.7178	5.2723
6.85	2.7119	5.2759
6.86	2.6787	5.3076
6.87	2.6415	5.2539
6.88	2.6375	5.242
6.89	2.6139	5.1762
6.9	2.6518	5.195
6.91	2.6687	5.187
6.92	2.702	5.1475
6.93	2.6732	5.1803
6.94	2.7331	5.2415
6.95	2.6813	5.2748
6.96	2.7072	5.2182
6.97	2.7016	5.2504
6.98	2.6975	5.2925
6.99	2.6941	5.324
7	2.7165	5.2915
7.01	2.7457	5.3251
7.02	2.7806	5.301
7.03	2.7612	5.3476
7.04	2.7593	5.2996
7.05	2.7666	5.2665
7.06	2.7438	5.2477
7.07	2.7954	5.2385
7.08	2.803	5.2437
7.09	2.7946	5.2161
7.1	2.7922	5.2489
7.11	2.7651	5.2563
7.12	2.7732	5.3046
7.13	2.7868	5.3359
7.14	2.7738	5.3102
7.15	2.778	5.3498
7.16	2.7476	5.3493
7.17	2.7786	5.3669
7.18	2.7218	5.3339
7.19	2.7719	5.3954
7.2	2.7934	5.4262
7.21	2.7977	5.4178
7.22	2.814	5.4334
7.23	2.7919	5.4025
7.24	2.7863	5.3891
7.25	2.7658	5.4228
7.26	2.7964	5.4061
7.27	2.7904	5.4371
7.28	2.7944	5.4294
7.29	2.743	5.3742
7.3	2.8098	5.3246
7.31	2.7536	5.4081
7.32	2.7724	5.5341
7.33	2.7586	5.5461
7.34	2.7883	5.444
7.35	2.7761	5.4086
7.36	2.755	5.475
7.37	2.7203	5.3966
7.38	2.7664	5.3995
7.39	2.7432	5.4313
7.4	2.7157	5.3412
7.41	2.7189	5.3787
7.42	2.7707	5.3954
7.43	2.781	5.4086
7.44	2.7454	5.325
7.45	2.7569	5.268
7.46	2.7942	5.294
7.47	2.7949	5.3741
7.48	2.8249	5.3175
7.49	2.8277	5.3428
7.5	2.8672	5.3068
7.51	2.9258	5.35
7.52	2.8551	5.3966
7.53	2.8138	5.4562
7.54	2.8452	5.4486
7.55	2.8759	5.5379
7.56	2.8449	5.5152
7.57	2.818	5.5143
7.58	2.8074	5.4681
7.59	2.8357	5.513
7.6	2.7668	5.4851
7.61	2.7691	5.4984
7.62	2.7663	5.5056
7.63	2.7721	5.5167
7.64	2.8293	5.4302
7.65	2.8319	5.5132
7.66	2.9066	5.4856
7.67	2.8661	5.4483
7.68	2.9209	5.4574
7.69	2.8795	5.4349
7.7	2.854	5.4081
7.71	2.8573	5.4144
7.72	2.9041	5.4087
7.73	2.8503	5.4147
7.74	2.8496	5.4181
7.75	2.8979	5.3462
7.76	2.9039	5.3044
7.77	2.9106	5.2871
7.78	2.9338	5.3021
7.79	2.9705	5.3091
7.8	2.9797	5.2642
7.81	2.9626	5.3401
7.82	2.982	5.4486
7.83	2.9525	5.3999
7.84	2.8777	5.3978
7.85	2.8245	5.3421
7.86	2.8157	5.3597
7.87	2.8244	5.3286
7.88	2.8376	5.3843
7.89	2.8461	5.3378
7.9	2.8812	5.3146
7.91	2.8786	5.2974
7.92	2.8632	5.342
7.93	2.8215	5.3788
7.94	2.8631	5.3812
7.95	2.8986	5.2768
7.96	2.908	5.3317
7.97	2.8732	5.3425
7.98	2.8892	5.3447
7.99	2.8746	5.3103
8	2.8977	5.3123
8.01	2.9501	5.3529
8.02	2.9189	5.3826
8.03	2.9113	5.4032
8.04	2.911	5.3823
8.05	2.9423	5.4248
8.06	2.9495	5.4504
8.07	2.9593	5.4558
8.08	2.9114	5.4892
8.09	2.9459	5.4725
8.1	2.9628	5.485
8.11	2.9178	5.4916
8.12	2.9554	5.4318
8.13	2.9343	5.42
8.14	2.9576	5.4854
8.15	2.9011	5.5489
8.16	2.8761	5.5106
8.17	2.8971	5.5484
8.18	2.9098	5.5453
8.19	2.9285	5.5439
8.2	2.8735	5.5017
8.21	2.8674	5.5371
8.22	2.8156	5.5111
8.23	2.8604	5.4728
8.24	2.8712	5.469
8.25	2.8858	5.5092
8.26	2.8879	5.5413
8.27	2.9153	5.4746
8.28	2.9256	5.5168
8.29	2.9108	5.5099
8.3	2.887	5.5436
8.31	2.8461	5.5892
8.32	2.8708	5.5499
8.33	2.8149	5.4967
8.34	2.8615	5.4819
8.35	2.8736	5.4517
8.36	2.8866	5.513
8.37	2.848	5.5441
8.38	2.8351	5.4899
8.39	2.8113	5.5422
8.4	2.8236	5.5205
8.41	2.8481	5.4764
8.42	2.8937	5.4736
8.43	2.8605	5.4778
8.44	2.8459	5.5202
8.45	2.8781	5.4322
8.46	2.8719	5.3921
8.47	2.8543	5.3775
8.48	2.8578	5.3966
8.49	2.8933	5.5187
8.5	2.9128	5.5057
8.51	2.8963	5.4648
8.52	2.8854	5.4908
8.53	2.8565	5.4984
8.54	2.8296	5.4922
8.55	2.8172	5.5296
8.56	2.8524	5.5317
8.57	2.8364	5.5606
8.58	2.8913	5.6408
8.59	2.9002	5.6071
8.6	2.9213	5.5943
8.61	2.9223	5.6411
8.62	2.9014	5.6656
8.63	2.8853	5.6727
8.64	2.9114	5.6872
8.65	2.8769	5.6794
8.66	2.8392	5.6693
8.67	2.8338	5.7139
8.68	2.8151	5.6887
8.69	2.8452	5.7011
8.7	2.8314	5.7217
8.71	2.8734	5.7477
8.72	2.8067	5.7034
8.73	2.7973	5.7371
8.74	2.8178	5.7929
8.75	2.7953	5.7846
8.76	2.7785	5.7374
8.77	2.7717	5.6968
8.78	2.7676	5.7144
8.79	2.7803	5.76
8.8	2.8058	5.7767
8.81	2.8102	5.7487
8.82	2.7789	5.8484
8.83	2.7688	5.7813
8.84	2.7965	5.8142
8.85	2.7756	5.802
8.86	2.8107	5.7954
8.87	2.7928	5.8274
8.88	2.7512	5.8751
8.89	2.7389	5.895
8.9	2.7236	5.9426
8.91	2.73	5.904
8.92	2.7854	5.9261
8.93	2.8077	5.8823
8.94	2.76	5.9089
8.95	2.7676	5.8653
8.96	2.7533	5.881
8.97	2.7628	5.949
8.98	2.7394	5.9924
8.99	2.7802	6.029
9	2.7712	6.0343
9.01	2.7505	6.0396
9.02	2.74	6.1212
9.03	2.7361	6.0968
9.04	2.7231	6.0994
9.05	2.7442	6.102
9.06	2.7057	6.051
9.07	2.7223	6.0419
9.08	2.7075	6.0882
9.09	2.7229	6.0788
9.1	2.6908	6.0971
9.11	2.7092	6.199
9.12	2.6747	6.109
9.13	2.7016	6.1461
9.14	2.6965	6.0652
9.15	2.6552	6.0832
9.16	2.6021	6.0485
9.17	2.5749	6.0413
9.18	2.5957	6.1099
9.19	2.6171	6.0901
9.2	2.6549	6.0851
9.21	2.6413	6.0365
9.22	2.6347	6.0074
9.23	2.6441	6.0227
9.24	2.6633	6.049
9.25	2.703	6.0666
9.26	2.6781	6.0156
9.27	2.6981	6.0334
9.28	2.7806	5.9666
9.29	2.7193	6.021
9.3	2.7026	6.0725
9.31	2.7001	6.0499
9.32	2.6711	6.1074
9.33	2.6669	6.1038
9.34	2.6828	6.1207
9.35	2.7616	6.0903
9.36	2.7095	6.1833
9.37	2.7447	6.1399
9.38	2.6924	6.1256
9.39	2.7438	6.0838
9.4	2.7812	6.0668
9.41	2.7727	6.0577
9.42	2.7722	6.0836
9.43	2.7749	6.0732
9.44	2.7603	6.0903
9.45	2.789	6.0769
9.46	2.7523	6.0626
9.47	2.761	6.1519
9.48	2.7906	6.2386
9.49	2.7366	6.2426
9.5	2.7178	6.2009
9.51	2.7532	6.1758
9.52	2.7088	6.2317
9.53	2.6994	6.1589
9.54	2.7054	6.2031
9.55	2.712	6.2606
9.56	2.7046	6.2889
9.57	2.6709	6.3099
9.58	2.6423	6.3032
9.59	2.7004	6.335
9.6	2.6684	6.3345
9.61	2.6817	6.3649
9.62	2.6792	6.4181
9.63	2.6825	6.4137
9.64	2.6417	6.4547
9.65	2.6655	6.4437
9.66	2.6183	6.4033
9.67	2.6555	6.4427
9.68	2.6683	6.3798
9.69	2.6439	6.3171
9.7	2.6878	6.3098
9.71	2.7167	6.2549
9.72	2.7494	6.23
9.73	2.747	6.2106
9.74	2.662	6.1854
9.75	2.6479	6.1997
9.76	2.7158	6.217
9.77	2.7162	6.2228
9.78	2.75	6.1864
9.79	2.7386	6.1649
9.8	2.6935	6.1812
9.81	2.6413	6.1903
9.82	2.6509	6.1261
9.83	2.6065	6.1101
9.84	2.6609	6.1019
9.85	2.6975	6.1379
9.86	2.7179	6.1636
9.87	2.7643	6.1655
9.88	2.7078	6.1164
9.89	2.7345	6.1133
9.9	2.7809	6.1047
9.91	2.7335	6.1104
9.92	2.7275	6.0774
9.93	2.742	6.0662
9.94	2.7097	6.0636
9.95	2.6948	6.0341
9.96	2.7062	6.1058
9.97	2.7049	6.1546
9.98	2.729	6.1656
9.99	2.8192	6.1156
10	2.7638	6.1203
10.01	2.7846	6.0567
10.02	2.7748	6.0395
10.03	2.7926	6.1007
10.04	2.7297	6.1315
10.05	2.6889	6.0742
10.06	2.701	6.0926
10.07	2.7655	6.0785
10.08	2.7341	6.0921
10.09	2.7407	6.059
10.1	2.7205	6.1899
10.11	2.7228	6.2402
10.12	2.7285	6.2344
10.13	2.7724	6.278
10.14	2.7158	6.2859
10.15	2.7098	6.2109
10.16	2.7056	6.1342
10.17	2.7099	6.1517
10.18	2.7256	6.2631
10.19	2.6984	6.2576
10.2	2.6864	6.2458
10.21	2.6903	6.249
10.22	2.6664	6.2989
10.23	2.6492	6.2735
10.24	2.6809	6.1511
10.25	2.7041	6.1729
10.26	2.7409	6.1474
10.27	2.7262	6.1222
10.28	2.7753	6.1499
10.29	2.7545	6.1169
10.3	2.719	6.1424
10.31	2.7446	6.1729
10.32	2.7346	6.1303
10.33	2.7185	6.1861
10.34	2.7546	6.1834
10.35	2.7454	6.1998
10.36	2.8193	6.193
10.37	2.7668	6.1643
10.38	2.7897	6.1609
10.39	2.7795	6.1807
10.4	2.8231	6.2812
10.41	2.7865	6.2261
10.42	2.8148	6.2382
10.43	2.8226	6.1665
10.44	2.7484	6.1616
10.45	2.7019	6.1129
10.46	2.7403	6.1145
10.47	2.7293	6.0845
10.48	2.7043	6.0771
10.49	2.6973	6.0804
10.5	2.7009	6.202
10.51	2.6993	6.1082
10.52	2.7386	6.1009
10.53	2.6991	6.0996
10.54	2.7116	6.1113
10.55	2.7067	6.1245
10.56	2.6636	6.0374
10.57	2.6601	6.1112
10.58	2.625	6.1218
10.59	2.6268	6.1324
10.6	2.6214	6.1047
10.61	2.6507	6.0446
10.62	2.6857	6.0775
10.63	2.7004	6.1641
10.64	2.7203	6.1578
10.65	2.7122	6.1641
10.66	2.7173	6.0985
10.67	2.7004	6.1125
10.68	2.7198	6.1499
10.69	2.7197	6.1742
10.7	2.7223	6.1358
10.71	2.7359	6.2385
10.72	2.7681	6.2238
10.73	2.7421	6.143
10.74	2.6936	6.1751
10.75	2.6823	6.1442
10.76	2.6539	6.1221
10.77	2.6553	6.0364
10.78	2.6443	6.091
10.79	2.6152	6.0553
10.8	2.5828	6.0613
10.81	2.5852	6.097
10.82	2.5989	6.0901
10.83	2.5665	6.1418
10.84	2.5358	6.0914
10.85	2.5776	6.1072
10.86	2.5654	6.0498
10.87	2.591	6.0261
10.88	2.6551	6.0697
10.89	2.6689	6.0187
10.9	2.6628	5.9937
10.91	2.6273	6.0446
10.92	2.6203	6.0153
10.93	2.648	6.0566
10.94	2.6736	6.1165
10.95	2.6626	6.1827
10.96	2.6221	6.1568
10.97	2.6339	6.1445
10.98	2.5624	6.0897
10.99	2.5334	6.1575
11	2.5448	6.0611
11.01	2.5575	6.0373
11.02	2.5728	6.028
11.03	2.5018	6.0091
11.04	2.5289	5.9965
11.05	2.5262	6.0452
11.06	2.518	6.0747
11.07	2.5671	6.0083
11.08	2.5343	5.9755
11.09	2.541	6.0405
11.1	2.5512	6.0199
11.11	2.5356	6.0557
11.12	2.5599	6.0325
11.13	2.5874	6.0793
11.14	2.5909	6.0347
11.15	2.5703	6.0017
11.16	2.5994	6.05
11.17	2.6045	6.0346
11.18	2.5174	6.0267
11.19	2.525	6.0595
11.2	2.5114	6.0547
11.21	2.4882	6.0798
11.22	2.486	6.0555
11.23	2.5095	6.0714
11.24	2.4328	6.1067
11.25	2.4278	6.11
11.26	2.4005	6.0723
11.27	2.4513	6.0745
11.28	2.4645	6.0586
11.29	2.4371	6.0302
11.3	2.4278	6.0433
11.31	2.4116	6.0801
11.32	2.4473	6.0095
11.33	2.4771	6.061
11.34	2.5048	6.046
11.35	2.4846	6.0362
11.36	2.4453	6.0551
11.37	2.4563	6.0395
11.38	2.4303	6.0839
11.39	2.4275	5.9961
11.4	2.4685	6.0576
11.41	2.5017	6.1154
11.42	2.4731	6.099
11.43	2.4603	6.0962
11.44	2.4907	6.0653
11.45	2.5107	6.081
11.46	2.4938	6.1635
11.47	2.4991	6.0433
11.48	2.5315	6.0413
11.49	2.5118	6.0999
11.5	2.5618	6.1343
11.51	2.606	6.1762
11.52	2.5482	6.2183
11.53	2.5039	6.2161
11.54	2.5457	6.2283
11.55	2.5355	6.2225
11.56	2.5313	6.188
11.57	2.5215	6.2369
11.58	2.5156	6.2673
11.59	2.4978	6.1989
11.6	2.4833	6.1914
11.61	2.4727	6.1481
11.62	2.4715	6.1346
11.63	2.5285	6.1949
11.64	2.5691	6.1581
11.65	2.5941	6.2061
11.66	2.5906	6.2529
11.67	2.5738	6.2671
11.68	2.5437	6.1835
11.69	2.5406	6.2532
11.7	2.5756	6.2153
11.71	2.609	6.1829
11.72	2.5608	6.2308
11.73	2.5947	6.281
11.74	2.6043	6.2571
11.75	2.6751	6.2507
11.76	2.5987	6.25
11.77	2.6071	6.2791
11.78	2.6075	6.298
11.79	2.5914	6.2102
11.8	2.6191	6.179
11.81	2.6033	6.1848
11.82	2.6413	6.1471
11.83	2.6572	6.0899
11.84	2.6651	6.141
11.85	2.6658	6.2161
11.86	2.615	6.2157
11.87	2.6875	6.1697
11.88	2.7222	6.1833
11.89	2.6768	6.1403
11.9	2.6858	6.138
11.91	2.7071	6.093
11.92	2.7376	6.1183
11.93	2.6991	6.0439
11.94	2.7015	6.0224
11.95	2.7233	6.0211
11.96	2.6898	6.0067
11.97	2.6489	6.0636
11.98	2.7218	6.0192
11.99	2.6842	6.0628
12	2.6833	6.095
12.01	2.6973	6.0981
12.02	2.7212	6.1682
12.03	2.7526	6.2142
12.04	2.7475	6.2617
12.05	2.7764	6.2887
12.06	2.7905	6.3768
12.07	2.7116	6.3185
12.08	2.7181	6.3632
12.09	2.7202	6.3245
12.1	2.7026	6.2853
12.11	2.6998	6.2694
12.12	2.6865	6.2629
12.13	2.7468	6.3442
12.14	2.7915	6.3274
12.15	2.752	6.3448
12.16	2.7856	6.3415
12.17	2.7859	6.3702
12.18	2.7842	6.3822
12.19	2.7269	6.3641
12.2	2.7296	6.3259
12.21	2.7285	6.3537
12.22	2.7128	6.3254
12.23	2.7316	6.3224
12.24	2.7223	6.3204
12.25	2.7547	6.2028
12.26	2.6901	6.2622
12.27	2.6636	6.2387
12.28	2.6882	6.2345
12.29	2.6818	6.1976
12.3	2.684	6.2147
12.31	2.6991	6.2867
12.32	2.6956	6.2755
12.33	2.676	6.2367
12.34	2.6804	6.2431
12.35	2.6797	6.2548
12.36	2.6331	6.2323
12.37	2.6303	6.2389
12.38	2.6626	6.1986
12.39	2.6469	6.2222
12.4	2.7056	6.3053
12.41	2.6625	6.2026
12.42	2.677	6.2088
12.43	2.7255	6.1739
12.44	2.7352	6.1759
12.45	2.6964	6.2362
12.46	2.6496	6.1533
12.47	2.6473	6.1594
12.48	2.74	6.1563
12.49	2.7766	6.1295
12.5	2.766	6.1314
12.51	2.7773	6.0945
12.52	2.6851	6.1141
12.53	2.7001	6.1912
12.54	2.7585	6.1458
12.55	2.7693	6.181
12.56	2.7578	6.2089
12.57	2.7684	6.1867
12.58	2.8288	6.2423
12.59	2.7832	6.1602
12.6	2.8159	6.1465
12.61	2.8048	6.1579
12.62	2.8158	6.1643
12.63	2.8344	6.2026
12.64	2.8752	6.2487
12.65	2.8776	6.3253
12.66	2.9008	6.355
12.67	2.8923	6.3264
12.68	2.8916	6.3187
12.69	2.8166	6.3696
12.7	2.8301	6.3361
12.71	2.7816	6.3643
12.72	2.7924	6.3505
12.73	2.8167	6.3425
12.74	2.8259	6.4392
12.75	2.8265	6.3592
12.76	2.851	6.3926
12.77	2.7966	6.3368
12.78	2.7682	6.3946
12.79	2.7513	6.3891
12.8	2.7927	6.4295
12.81	2.7911	6.4398
12.82	2.8331	6.488
12.83	2.8379	6.41
12.84	2.7749	6.4621
12.85	2.7537	6.4663
12.86	2.7882	6.4415
12.87	2.7881	6.4149
12.88	2.7961	6.376
12.89	2.7678	6.3836
12.9	2.7659	6.3887
12.91	2.7649	6.4535
12.92	2.8413	6.4394
12.93	2.8287	6.4357
12.94	2.8321	6.4325
12.95	2.8362	6.4846
12.96	2.7878	6.5261
12.97	2.8218	6.6112
12.98	2.8321	6.5891
12.99	2.8284	6.5835
13	2.8787	6.6008
13.01	2.8921	6.6269
13.02	2.8851	6.5194
13.03	2.8665	6.5033
13.04	2.8611	6.4845
13.05	2.8821	6.4634
13.06	2.8809	6.5055
13.07	2.8534	6.4471
13.08	2.8212	6.4311
13.09	2.8321	6.4427
13.1	2.8508	6.4397
13.11	2.8243	6.3873
13.12	2.841	6.3606
13.13	2.847	6.3916
13.14	2.8873	6.3385
13.15	2.8995	6.3719
13.16	2.8959	6.3847
13.17	2.9612	6.4211
13.18	2.9706	6.4466
13.19	2.9331	6.4847
13.2	2.9491	6.4609
13.21	2.9098	6.4715
13.22	2.928	6.4219
13.23	2.9368	6.5154
13.24	2.9273	6.5799
13.25	2.9236	6.4805
13.26	2.953	6.4361
13.27	2.9071	6.4434
13.28	2.9096	6.472
13.29	2.9291	6.5005
13.3	2.9169	6.5484
13.31	2.9034	6.5389
13.32	2.9568	6.5284
13.33	2.9378	6.4364
13.34	2.9571	6.4703
13.35	2.9255	6.4683
13.36	2.9187	6.5638
13.37	2.8725	6.6008
13.38	2.9105	6.5647
13.39	2.9272	6.6283
13.4	2.9048	6.5537
13.41	2.9165	6.5697
13.42	2.9246	6.663
13.43	2.9401	6.5935
13.44	2.9622	6.6238
13.45	3.0156	6.6193
13.46	3.0532	6.646
13.47	2.9953	6.5825
13.48	2.9891	6.6247
13.49	2.9904	6.674
13.5	2.9875	6.558
13.51	2.9606	6.5246
13.52	2.9134	6.5155
13.53	2.9378	6.5872
13.54	2.9898	6.5673
13.55	2.9549	6.6059
13.56	2.9364	6.5781
13.57	2.9397	6.5273
13.58	2.9538	6.5126
13.59	3.0011	6.5541
13.6	2.966	6.6085
13.61	2.9233	6.5198
13.62	2.89	6.5335
13.63	2.9015	6.5757
13.64	2.8985	6.5904
13.65	2.8702	6.4971
13.66	2.8387	6.4935
13.67	2.8968	6.4805
13.68	2.9005	6.46
13.69	2.9142	6.4918
13.7	2.9089	6.5572
13.71	2.9057	6.541
13.72	2.8692	6.5676
13.73	2.8576	6.4942
13.74	2.8523	6.5107
13.75	2.9006	6.4878
13.76	2.9176	6.5362
13.77	2.8855	6.585
13.78	2.8524	6.6488
13.79	2.8463	6.6417
13.8	2.8252	6.6397
13.81	2.8869	6.5863
13.82	2.8824	6.6884
13.83	2.9363	6.7471
13.84	2.9097	6.751
13.85	2.8885	6.748
13.86	2.8814	6.7201
13.87	2.892	6.7193
13.88	2.9005	6.7495
13.89	2.9366	6.6796
13.9	2.9362	6.7168
13.91	2.9262	6.8093
13.92	2.929	6.7544
13.93	2.9536	6.7358
13.94	2.8901	6.7293
13.95	2.8712	6.7495
13.96	2.836	6.6826
13.97	2.7893	6.6271
13.98	2.8236	6.6245
13.99	2.8545	6.7029
14	2.8979	6.7295
14.01	2.8861	6.6741
14.02	2.8992	6.6868
14.03	2.8546	6.632
14.04	2.8326	6.543
14.05	2.8162	6.6778
14.06	2.8308	6.6187
14.07	2.8534	6.6106
14.08	2.8628	6.626
14.09	2.8285	6.5999
14.1	2.8213	6.646
14.11	2.8247	6.643
14.12	2.8128	6.6895
14.13	2.8055	6.7468
14.14	2.8041	6.7356
14.15	2.7846	6.6661
14.16	2.8251	6.6649
14.17	2.8217	6.6265
14.18	2.8153	6.7222
14.19	2.8508	6.6574
14.2	2.7857	6.6888
14.21	2.7518	6.7278
14.22	2.8107	6.7487
14.23	2.8369	6.7461
14.24	2.8485	6.7312
14.25	2.8584	6.8227
14.26	2.8785	6.7391
14.27	2.8318	6.7154
14.28	2.7905	6.669
14.29	2.7722	6.6903
14.3	2.7802	6.7607
14.31	2.8344	6.8347
14.32	2.8539	6.7523
14.33	2.8081	6.7252
14.34	2.7507	6.7447
14.35	2.7096	6.7034
14.36	2.7459	6.7104
14.37	2.7241	6.6762
14.38	2.6727	6.6545
14.39	2.6745	6.7013
14.4	2.7372	6.6873
14.41	2.7125	6.7202
14.42	2.7005	6.7293
14.43	2.7028	6.7081
14.44	2.7076	6.6712
14.45	2.717	6.6744
14.46	2.7334	6.6943
14.47	2.7199	6.7475
14.48	2.757	6.6953
14.49	2.7684	6.6657
14.5	2.7313	6.7181
14.51	2.7388	6.6846
14.52	2.7299	6.6499
14.53	2.7355	6.6094
14.54	2.7408	6.6869
14.55	2.7506	6.6779
14.56	2.7529	6.6619
14.57	2.7024	6.6315
14.58	2.7213	6.5872
14.59	2.7804	6.5842
14.6	2.8122	6.6234
14.61	2.8036	6.7444
14.62	2.7714	6.6653
14.63	2.7778	6.6383
14.64	2.7505	6.6046
14.65	2.7157	6.5923
14.66	2.7003	6.7073
14.67	2.7115	6.6959
14.68	2.7267	6.653
14.69	2.7178	6.6379
14.7	2.6712	6.5929
14.71	2.6946	6.6229
14.72	2.73	6.6291
14.73	2.7511	6.6034
14.74	2.787	6.5917
14.75	2.7751	6.63
14.76	2.7131	6.6109
14.77	2.7453	6.5708
14.78	2.8028	6.5818
14.79	2.7627	6.5342
14.8	2.8088	6.5688
14.81	2.802	6.5841
14.82	2.8235	6.529
14.83	2.8159	6.5453
14.84	2.773	6.5727
14.85	2.7446	6.6011
14.86	2.7763	6.6451
14.87	2.769	6.6745
14.88	2.7764	6.6875
14.89	2.7943	6.6435
14.9	2.8046	6.6627
14.91	2.8009	6.6311
14.92	2.7673	6.6196
14.93	2.7889	6.6036
14.94	2.7619	6.5371
14.95	2.7809	6.5951
14.96	2.7338	6.5847
14.97	2.7207	6.5723
14.98	2.7889	6.6515
14.99	2.7721	6.7034
15	2.7503	6.7042
15.01	2.7385	6.66
15.02	2.7417	6.7197
15.03	2.7354	6.7514
15.04	2.745	6.7222
15.05	2.7106	6.7437
15.06	2.7689	6.7789
15.07	2.7858	6.7967
15.08	2.8058	6.8527
15.09	2.8126	6.7724
15.1	2.7914	6.8064
15.11	2.8019	6.7687
15.12	2.7858	6.7966
15.13	2.7774	6.778
15.14	2.7752	6.8028
15.15	2.7979	6.7865
15.16	2.7704	6.7583
15.17	2.8165	6.7793
15.18	2.7813	6.7872
15.19	2.7894	6.8663
15.2	2.7785	6.8977
15.21	2.7741	6.9102
15.22	2.8443	6.9047
15.23	2.8606	6.9242
15.24	2.8204	6.916
15.25	2.7924	6.9097
15.26	2.8301	6.9625
15.27	2.8755	6.9893
15.28	2.8321	6.9695
15.29	2.89	6.9523
15.3	2.8993	6.9656
15.31	2.8947	6.9978
15.32	2.8631	6.9965
15.33	2.8847	6.9298
15.34	2.8567	6.8977
15.35	2.831	6.9911
15.36	2.8489	7.0502
15.37	2.8597	7.0599
15.38	2.8567	7.0698
15.39	2.8664	7.0601
15.4	2.886	7.0709
15.41	2.9121	6.9675
15.42	2.8897	6.9696
15.43	2.8608	7.0172
15.44	2.9141	7.0119
15.45	2.8713	6.9615
15.46	2.8197	7.0105
15.47	2.8522	6.8962
15.48	2.8429	6.8937
15.49	2.8605	6.8835
15.5	2.857	6.8819
15.51	2.8326	6.9314
15.52	2.8415	6.9138
15.53	2.8612	6.8707
15.54	2.8767	6.8802
15.55	2.8323	6.8575
15.56	2.792	6.8178
15.57	2.8645	6.8083
15.58	2.885	6.7497
15.59	2.867	6.7637
15.6	2.8141	6.7567
15.61	2.7895	6.7589
15.62	2.8381	6.7557
15.63	2.8428	6.7975
15.64	2.8335	6.7787
15.65	2.8626	6.8714
15.66	2.8186	6.8948
15.67	2.7804	6.8692
15.68	2.7323	6.8942
15.69	2.7317	6.8431
15.7	2.7037	6.866
15.71	2.7293	6.9163
15.72	2.7268	6.9598
15.73	2.6714	6.8453
15.74	2.7293	6.8225
15.75	2.7159	6.8448
15.76	2.6928	6.8262
15.77	2.6936	6.8418
15.78	2.6818	6.9336
15.79	2.7051	6.8548
15.8	2.7211	6.8332
15.81	2.6974	6.8105
15.82	2.7223	6.7905
15.83	2.7341	6.7712
15.84	2.7519	6.7522
15.85	2.7849	6.7926
15.86	2.7201	6.8241
15.87	2.7195	6.8675
15.88	2.7033	6.9431
15.89	2.7395	6.8112
15.9	2.7354	6.7193
15.91	2.757	6.7542
15.92	2.7674	6.7927
15.93	2.7867	6.8473
15.94	2.7794	6.8922
15.95	2.7977	6.8368
15.96	2.8019	6.8263
15.97	2.7486	6.8348
15.98	2.7487	6.8004
15.99	2.7588	6.757
16	2.7388	6.7148
16.01	2.7602	6.6935
16.02	2.695	6.6825
16.03	2.721	6.6266
16.04	2.7432	6.6144
16.05	2.7199	6.7532
16.06	2.7071	6.7768
16.07	2.6716	6.7776
16.08	2.7094	6.8041
16.09	2.6906	6.6537
16.1	2.673	6.7388
16.11	2.6844	6.7055
16.12	2.6766	6.7662
16.13	2.6837	6.7283
16.14	2.7265	6.6794
16.15	2.6599	6.721
16.16	2.6896	6.7588
16.17	2.6513	6.7481
16.18	2.6427	6.763
16.19	2.6657	6.7771
16.2	2.6784	6.7264
16.21	2.7118	6.7453
16.22	2.6945	6.7423
16.23	2.667	6.7483
16.24	2.6431	6.7014
16.25	2.6547	6.7146
16.26	2.6569	6.6254
16.27	2.6266	6.6085
16.28	2.642	6.6958
16.29	2.5938	6.6946
16.3	2.6079	6.7183
16.31	2.6057	6.7246
16.32	2.6763	6.7381
16.33	2.7094	6.731
16.34	2.6819	6.7089
16.35	2.6719	6.7032
16.36	2.7199	6.7169
16.37	2.7385	6.7431
16.38	2.788	6.7526
16.39	2.78	6.7533
16.4	2.7588	6.7305
16.41	2.7448	6.7447
16.42	2.762	6.707
16.43	2.7319	6.7286
16.44	2.7348	6.7571
16.45	2.7068	6.7329
16.46	2.7519	6.7515
16.47	2.7665	6.7158
16.48	2.7034	6.7446
16.49	2.7117	6.7458
16.5	2.707	6.7656
16.51	2.6675	6.7451
16.52	2.6575	6.7308
16.53	2.6248	6.8243
16.54	2.6383	6.7609
16.55	2.6456	6.7814
16.56	2.6643	6.7806
16.57	2.6634	6.7868
16.58	2.6649	6.7738
16.59	2.6744	6.7943
16.6	2.673	6.7968
16.61	2.6823	6.8328
16.62	2.6801	6.8958
16.63	2.6587	6.8702
16.64	2.6954	6.8963
16.65	2.6864	6.9403
16.66	2.7013	6.9168
16.67	2.7742	6.8552
16.68	2.7725	6.8522
16.69	2.7713	6.8961
16.7	2.7552	6.8663
16.71	2.7751	6.8737
16.72	2.7989	6.8927
16.73	2.7798	6.8588
16.74	2.7609	6.7941
16.75	2.7465	6.8661
16.76	2.7314	6.8857
16.77	2.6706	6.8815
16.78	2.6794	6.842
16.79	2.6608	6.9406
16.8	2.6949	6.8936
16.81	2.68	6.9274
16.82	2.7051	6.9413
16.83	2.7319	6.9472
16.84	2.7441	6.9734
16.85	2.7545	7.0014
16.86	2.6933	7.016
16.87	2.6405	7.0452
16.88	2.6481	7.0194
16.89	2.6599	6.9884
16.9	2.6928	7.0436
16.91	2.667	7.0525
16.92	2.6424	7.0879
16.93	2.6763	7.1053
16.94	2.6969	7.1115
16.95	2.6849	7.0645
16.96	2.7073	6.9963
16.97	2.6859	6.9109
16.98	2.7282	6.9034
16.99	2.7099	6.977
17	2.7168	6.983
17.01	2.7226	6.9816
17.02	2.7645	6.9206
17.03	2.7722	6.8935
17.04	2.7201	6.8616
17.05	2.7316	6.8317
17.06	2.7483	6.7941
17.07	2.736	6.8615
17.08	2.6908	6.8656
17.09	2.6169	6.8829
17.1	2.6325	6.8916
17.11	2.6327	6.9041
17.12	2.6281	6.8651
17.13	2.6751	6.8339
17.14	2.7219	6.7871
17.15	2.6976	6.8093
17.16	2.7213	6.8262
17.17	2.7218	6.766
17.18	2.7287	6.7992
17.19	2.7285	6.7895
17.2	2.7808	6.8265
17.21	2.8035	6.7707
17.22	2.8109	6.8035
17.23	2.7491	6.7005
17.24	2.76	6.6606
17.25	2.7115	6.6465
17.26	2.7265	6.661
17.27	2.7158	6.648
17.28	2.7042	6.6364
17.29	2.6571	6.596
17.3	2.6537	6.5979
17.31	2.665	6.6341
17.32	2.5913	6.6795
17.33	2.6294	6.6319
17.34	2.6138	6.626
17.35	2.5928	6.6368
17.36	2.6464	6.693
17.37	2.6739	6.7279
17.38	2.6556	6.6973
17.39	2.6742	6.7061
17.4	2.7074	6.7088
17.41	2.6803	6.7321
17.42	2.6591	6.7148
17.43	2.6715	6.7082
17.44	2.6606	6.6865
17.45	2.6692	6.6614
17.46	2.7241	6.7201
17.47	2.7361	6.6634
17.48	2.7167	6.6862
17.49	2.7762	6.7452
17.5	2.7612	6.604
17.51	2.7827	6.6899
17.52	2.8114	6.7026
17.53	2.8294	6.6387
17.54	2.797	6.6856
17.55	2.8074	6.5763
17.56	2.7975	6.6672
17.57	2.8109	6.6461
17.58	2.8728	6.6931
17.59	2.8676	6.7278
17.6	2.8525	6.6487
17.61	2.8559	6.553
17.62	2.882	6.5914
17.63	2.8653	6.5961
17.64	2.8994	6.5826
17.65	2.8736	6.644
17.66	2.8846	6.6617
17.67	2.8567	6.6641
17.68	2.8606	6.6325
17.69	2.8544	6.6662
17.7	2.9097	6.6476
17.71	2.9493	6.6556
17.72	2.9012	6.6457
17.73	2.9066	6.6298
17.74	2.922	6.6278
17.75	2.9175	6.5894
17.76	2.9512	6.6169
17.77	2.9417	6.5856
17.78	2.9751	6.5988
17.79	2.9373	6.6609
17.8	2.9541	6.6695
17.81	2.9647	6.6187
17.82	2.9459	6.605
17.83	2.8953	6.5412
17.84	2.8844	6.5915
17.85	2.8891	6.6706
17.86	2.9011	6.6698
17.87	2.9189	6.6769
17.88	2.9017	6.654
17.89	2.8826	6.6645
17.9	2.8966	6.7197
17.91	2.8632	6.7653
17.92	2.8906	6.7193
17.93	2.8776	6.7342
17.94	2.805	6.7009
17.95	2.8346	6.732
17.96	2.8883	6.7144
17.97	2.8268	6.7058
17.98	2.8484	6.6931
17.99	2.7742	6.6303
18	2.8137	6.5878
18.01	2.7975	6.6807
18.02	2.801	6.6849
18.03	2.7999	6.6371
18.04	2.8133	6.6283
18.05	2.7961	6.5999
18.06	2.7979	6.5935
18.07	2.7993	6.6964
18.08	2.8132	6.6908
18.09	2.7659	6.5725
18.1	2.7734	6.6478
18.11	2.7824	6.7059
18.12	2.7843	6.7314
18.13	2.76	6.7752
18.14	2.7416	6.6967
18.15	2.725	6.776
18.16	2.7204	6.813
18.17	2.6902	6.8082
18.18	2.7064	6.863
18.19	2.6803	6.8979
18.2	2.7052	6.9219
18.21	2.7508	6.9809
18.22	2.7316	6.9862
18.23	2.7919	6.9698
18.24	2.7486	7.016
18.25	2.7621	7.047
18.26	2.7744	7.0408
18.27	2.7352	7.026
18.28	2.7573	7.0124
18.29	2.7163	6.9943
18.3	2.6935	6.9939
18.31	2.7002	7.018
18.32	2.7346	6.9878
18.33	2.7395	6.9607
18.34	2.7276	6.9969
18.35	2.7396	7.0396
18.36	2.6996	7.0825
18.37	2.72	7.1116
18.38	2.715	7.0929
18.39	2.6871	7.093
18.4	2.707	7.135
18.41	2.7266	7.1967
18.42	2.7546	7.0756
18.43	2.7695	7.0875
18.44	2.7727	7.1219
18.45	2.7901	7.1108
18.46	2.7548	7.0822
18.47	2.7362	7.0596
18.48	2.698	7.0574
18.49	2.6945	7.0864
18.5	2.654	7.0998
18.51	2.6149	7.062
18.52	2.6534	7.0595
18.53	2.667	7.065
18.54	2.6489	6.9778
18.55	2.6773	6.9758
18.56	2.6922	7.0172
18.57	2.6559	7.0873
18.58	2.7208	7.062
18.59	2.6881	7.0746
18.6	2.7026	7.0437
18.61	2.6466	7.0055
18.62	2.6756	7.0444
18.63	2.7144	7.0623
18.64	2.7083	7.0309
18.65	2.7374	6.9948
18.66	2.7709	6.9375
18.67	2.7893	7.0102
18.68	2.7348	7.0215
18.69	2.7432	7.0385
18.7	2.707	6.9482
18.71	2.7124	7.0259
18.72	2.6469	7.0359
18.73	2.6643	7.121
18.74	2.6945	7.1052
18.75	2.6891	7.0641
18.76	2.6572	7.0133
18.77	2.6705	6.9844
18.78	2.6911	6.9696
18.79	2.6705	6.8909
18.8	2.6497	6.9047
18.81	2.6321	6.9197
18.82	2.6265	6.9028
18.83	2.6176	6.898
18.84	2.6169	6.8684
18.85	2.6188	6.8429
18.86	2.6316	6.8932
18.87	2.6695	6.8499
18.88	2.6456	6.8708
18.89	2.638	6.8642
18.9	2.6429	6.8457
18.91	2.6361	6.8401
18.92	2.634	6.8474
18.93	2.6189	6.8996
18.94	2.6252	6.9051
18.95	2.5681	6.8893
18.96	2.5559	6.9297
18.97	2.5481	6.9477
18.98	2.5922	6.959
18.99	2.5643	6.9411
19	2.6463	6.859
19.01	2.6729	6.8925
19.02	2.6306	6.7907
19.03	2.6203	6.8415
19.04	2.6242	6.9115
19.05	2.6403	6.9556
19.06	2.646	6.9055
19.07	2.6656	6.8685
19.08	2.7102	6.8948
19.09	2.6963	6.8639
19.1	2.6781	6.9267
19.11	2.6089	6.9349
19.12	2.5994	6.9453
19.13	2.6071	6.9528
19.14	2.6122	6.9352
19.15	2.5883	6.9837
19.16	2.6504	7.0086
19.17	2.6406	6.9832
19.18	2.5975	6.9227
19.19	2.6248	6.947
19.2	2.6085	6.9276
19.21	2.6149	6.8877
19.22	2.5829	6.9019
19.23	2.5879	6.9248
19.24	2.6299	6.9465
19.25	2.6309	7.0012
19.26	2.6594	6.9619
19.27	2.593	6.9658
19.28	2.6133	7.0133
19.29	2.6341	7.0343
19.3	2.6488	7.0021
19.31	2.642	7.0403
19.32	2.677	6.9551
19.33	2.6113	6.9247
19.34	2.633	6.9682
19.35	2.5911	6.9239
19.36	2.5246	6.9362
19.37	2.5355	6.93
19.38	2.5957	6.9344
19.39	2.5839	6.8583
19.4	2.5852	6.8823
19.41	2.5849	6.976
19.42	2.6029	6.9708
19.43	2.6546	6.9722
19.44	2.6158	6.9058
19.45	2.6191	6.9664
19.46	2.5778	6.9007
19.47	2.5674	6.9957
19.48	2.5161	6.9587
19.49	2.4994	7.0738
19.5	2.5175	6.9833
19.51	2.4921	6.9074
19.52	2.4885	6.9662
19.53	2.4966	6.9091
19.54	2.5049	6.8989
19.55	2.4937	6.9369
19.56	2.4606	6.9886
19.57	2.4781	6.9664
19.58	2.5528	7.0476
19.59	2.6051	7.0461
19.6	2.634	7.0702
19.61	2.6517	7.0579
19.62	2.593	7.0362
19.63	2.5655	7.0105
19.64	2.6016	6.9664
19.65	2.6359	7.0029
19.66	2.6549	7.05
19.67	2.662	7.0007
19.68	2.6375	6.9758
19.69	2.6391	7.0473
19.7	2.6749	7.0313
19.71	2.639	6.9878
19.72	2.6593	7.0535
19.73	2.6479	7.0572
19.74	2.6586	7.1045
19.75	2.6911	7.1016
19.76	2.6544	7.1112
19.77	2.6409	7.1349
19.78	2.5773	7.1041
19.79	2.5959	7.1039
19.8	2.5796	7.1498
19.81	2.5418	7.149
19.82	2.5884	7.1116
19.83	2.5927	7.1836
19.84	2.6254	7.0603
19.85	2.6034	7.0914
19.86	2.5927	7.0922
19.87	2.6387	7.0834
19.88	2.6302	7.039
19.89	2.6377	7.028
19.9	2.6168	6.949
19.91	2.6217	7.0117
19.92	2.6831	6.9867
19.93	2.6979	7.0049
19.94	2.6823	7.0479
19.95	2.7402	7.0174
19.96	2.7107	7.0259
19.97	2.7362	7.0305
19.98	2.7627	7.0892
19.99	2.7078	7.0841
[truncated: 8,002 more rows]

## Sheet: Supplementary Figure 5
Persistence length	Stretch Modulus
nm	pN
564.605	1631.53
62.946	1113.37
30.2944	1873.54
4.1912	2559.27
181.745	2012.35
537.283	1249.78
63.8588	641.023
33.5165	4816.78
18.9475	5489.96
113.098	8581.76
91.6464	958.215
29.5411	903.898
11.7993	1793.01
29.1391	2378.42
130.307	699.886
8.70975	687.684
22.5023	1600.27
54.9034	570.122
1.81428	5239.71
84.7091	1795.39
